# Supplementary material for: Cluster analysis of splenocyte microRNAs in the pig reveals key signal regulators of immunomodulation in the host during acute and chronic Toxoplasma gondii infection
Source: Parasit Vectors. 2022 Feb 17;15:58. doi: 10.1186/s13071-022-05164-3 (PMC8851844; doi:10.1186/s13071-022-05164-3)
Supplement: Supplementary file 2 — Additional file 2: Table S1. The significantly enriched GO terms for predicted target genes of miRNAs in different subclusters by K-means clustering. [file 13071_2022_5164_MOESM2_ESM.xlsx]

## Sheet: Table S1
	Table S1 The significantly enriched GO terms for predicted target genes of miRNAs in different subclusters by K-means clustering
	Subcluster	Term	Database	ID	Term_type	Input gene number	Background gene number	Corrected P-Value
	K1
		regulation of primary metabolic process	Gene Ontology	GO:0080090	biological process	21	1166	0.00705955
		regulation of cellular metabolic process	Gene Ontology	GO:0031323	biological process	21	1224	0.00705955
		regulation of nitrogen compound metabolic process	Gene Ontology	GO:0051171	biological process	20	1139	0.00705955
		organic substance biosynthetic process	Gene Ontology	GO:1901576	biological process	21	1251	0.00705955
		regulation of vasculature development	Gene Ontology	GO:1901342	biological process	5	52	0.00705955
		biosynthetic process	Gene Ontology	GO:0009058	biological process	21	1275	0.00705955
		cellular metabolic process	Gene Ontology	GO:0044237	biological process	31	2399	0.00705955
		regulation of macromolecule metabolic process	Gene Ontology	GO:0060255	biological process	20	1188	0.00705955
		regulation of metabolic process	Gene Ontology	GO:0019222	biological process	21	1295	0.00705955
		negative regulation of biological process	Gene Ontology	GO:0048519	biological process	17	910	0.00705955
		organic substance metabolic process	Gene Ontology	GO:0071704	biological process	31	2445	0.00705955
		negative regulation of cellular process	Gene Ontology	GO:0048523	biological process	16	820	0.00705955
		cellular biosynthetic process	Gene Ontology	GO:0044249	biological process	20	1225	0.00799676
		positive regulation of nitrogen compound metabolic process	Gene Ontology	GO:0051173	biological process	13	582	0.00908742
		negative regulation of Notch signaling pathway	Gene Ontology	GO:0045746	biological process	3	12	0.0109779
		positive regulation of gene expression	Gene Ontology	GO:0010628	biological process	10	367	0.0115932
		positive regulation of macromolecule metabolic process	Gene Ontology	GO:0010604	biological process	13	614	0.0119605
		nitrogen compound metabolic process	Gene Ontology	GO:0006807	biological process	28	2204	0.0119605
		primary metabolic process	Gene Ontology	GO:0044238	biological process	29	2331	0.0119605
		negative regulation of cell differentiation	Gene Ontology	GO:0045596	biological process	6	125	0.0136406
		regulation of protein metabolic process	Gene Ontology	GO:0051246	biological process	12	548	0.0136406
		positive regulation of transcription by RNA polymerase II	Gene Ontology	GO:0045944	biological process	8	247	0.0136406
		cellular nitrogen compound metabolic process	Gene Ontology	GO:0034641	biological process	20	1330	0.0136406
		chordate embryonic development	Gene Ontology	GO:0043009	biological process	6	134	0.0154762
		regulation of angiogenesis	Gene Ontology	GO:0045765	biological process	4	45	0.0154762
		macromolecule metabolic process	Gene Ontology	GO:0043170	biological process	26	2044	0.0154762
		embryo development ending in birth or egg hatching	Gene Ontology	GO:0009792	biological process	6	136	0.0154762
		positive regulation of metabolic process	Gene Ontology	GO:0009893	biological process	13	667	0.0154762
		metabolic process	Gene Ontology	GO:0008152	biological process	31	2684	0.0154762
		positive regulation of RNA metabolic process	Gene Ontology	GO:0051254	biological process	9	341	0.0168232
		organonitrogen compound metabolic process	Gene Ontology	GO:1901564	biological process	21	1512	0.0182413
		cellular macromolecule metabolic process	Gene Ontology	GO:0044260	biological process	23	1741	0.0182413
		regulation of cellular protein metabolic process	Gene Ontology	GO:0032268	biological process	11	511	0.0183289
		response to stimulus	Gene Ontology	GO:0050896	biological process	23	1764	0.0208069
		positive regulation of nucleobase-containing compound metabolic process	Gene Ontology	GO:0045935	biological process	9	358	0.0208069
		negative regulation of developmental process	Gene Ontology	GO:0051093	biological process	6	154	0.0216512
		anatomical structure development	Gene Ontology	GO:0048856	biological process	16	1009	0.0225553
		regulation of Notch signaling pathway	Gene Ontology	GO:0008593	biological process	3	23	0.0227384
		organophosphate biosynthetic process	Gene Ontology	GO:0090407	biological process	5	103	0.0227384
		morphogenesis of a branching structure	Gene Ontology	GO:0001763	biological process	4	58	0.0227384
		positive regulation of cellular metabolic process	Gene Ontology	GO:0031325	biological process	12	631	0.0227384
		head development	Gene Ontology	GO:0060322	biological process	5	106	0.0230191
		biological regulation	Gene Ontology	GO:0065007	biological process	29	2570	0.0254393
		erythrocyte homeostasis	Gene Ontology	GO:0034101	biological process	3	26	0.0254393
		positive regulation of transcription, DNA-templated	Gene Ontology	GO:0045893	biological process	8	308	0.0254393
		tube morphogenesis	Gene Ontology	GO:0035239	biological process	6	171	0.0254393
		regulation of phosphate metabolic process	Gene Ontology	GO:0019220	biological process	8	311	0.0254393
		regulation of phosphorus metabolic process	Gene Ontology	GO:0051174	biological process	8	311	0.0254393
		positive regulation of angiogenesis	Gene Ontology	GO:0045766	biological process	3	27	0.0257364
		protein metabolic process	Gene Ontology	GO:0019538	biological process	18	1279	0.0258341
		phosphorylation	Gene Ontology	GO:0016310	biological process	10	481	0.0258341
		regulation of anatomical structure morphogenesis	Gene Ontology	GO:0022603	biological process	6	175	0.0258341
		regulation of biological quality	Gene Ontology	GO:0065008	biological process	12	664	0.0258341
		cellular process	Gene Ontology	GO:0009987	biological process	36	3547	0.0258341
		regulation of organelle organization	Gene Ontology	GO:0033043	biological process	7	244	0.0258341
		phosphate-containing compound metabolic process	Gene Ontology	GO:0006796	biological process	12	666	0.0258341
		phosphorus metabolic process	Gene Ontology	GO:0006793	biological process	12	672	0.0274798
		cellular macromolecule biosynthetic process	Gene Ontology	GO:0034645	biological process	15	975	0.0279561
		positive regulation of vasculature development	Gene Ontology	GO:1904018	biological process	3	30	0.0279561
		regulation of biological process	Gene Ontology	GO:0050789	biological process	27	2389	0.0279561
		regulation of cellular process	Gene Ontology	GO:0050794	biological process	26	2263	0.0279561
		positive regulation of RNA biosynthetic process	Gene Ontology	GO:1902680	biological process	8	330	0.0279561
		positive regulation of nucleic acid-templated transcription	Gene Ontology	GO:1903508	biological process	8	330	0.0279561
		regulation of transcription by RNA polymerase II	Gene Ontology	GO:0006357	biological process	9	412	0.0279561
		developmental process	Gene Ontology	GO:0032502	biological process	16	1094	0.0279561
		regulation of developmental process	Gene Ontology	GO:0050793	biological process	9	414	0.0279561
		embryonic organ morphogenesis	Gene Ontology	GO:0048562	biological process	4	72	0.0279561
		cellular nitrogen compound biosynthetic process	Gene Ontology	GO:0044271	biological process	15	993	0.0279561
		negative regulation of nitrogen compound metabolic process	Gene Ontology	GO:0051172	biological process	9	417	0.0279561
		embryonic morphogenesis	Gene Ontology	GO:0048598	biological process	5	126	0.0279561
		negative regulation of multicellular organismal process	Gene Ontology	GO:0051241	biological process	6	189	0.0279561
		positive regulation of biological process	Gene Ontology	GO:0048518	biological process	16	1109	0.0285372
		blood vessel development	Gene Ontology	GO:0001568	biological process	5	128	0.0289277
		macromolecule biosynthetic process	Gene Ontology	GO:0009059	biological process	15	1011	0.0304219
		animal organ development	Gene Ontology	GO:0048513	biological process	11	610	0.0304219
		system development	Gene Ontology	GO:0048731	biological process	13	806	0.0304219
		vasculature development	Gene Ontology	GO:0001944	biological process	5	132	0.0310602
		heterocycle biosynthetic process	Gene Ontology	GO:0018130	biological process	13	811	0.0310602
		transcription by RNA polymerase II	Gene Ontology	GO:0006366	biological process	9	433	0.0310602
		aromatic compound biosynthetic process	Gene Ontology	GO:0019438	biological process	13	812	0.0310602
		epithelial tube morphogenesis	Gene Ontology	GO:0060562	biological process	4	78	0.0310602
		cardiovascular system development	Gene Ontology	GO:0072358	biological process	5	134	0.03123
		response to chemical	Gene Ontology	GO:0042221	biological process	13	818	0.0318066
		tissue development	Gene Ontology	GO:0009888	biological process	8	355	0.0325532
		embryo development	Gene Ontology	GO:0009790	biological process	6	203	0.0330035
		regulation of phosphorylation	Gene Ontology	GO:0042325	biological process	7	277	0.0330035
		cofactor transport	Gene Ontology	GO:0051181	biological process	2	9	0.0337059
		negative regulation of cellular metabolic process	Gene Ontology	GO:0031324	biological process	9	447	0.0337131
		regulation of cell communication	Gene Ontology	GO:0010646	biological process	10	542	0.0346941
		regulation of signaling	Gene Ontology	GO:0023051	biological process	10	545	0.0348616
		anatomical structure formation involved in morphogenesis	Gene Ontology	GO:0048646	biological process	6	211	0.0348616
		organic cyclic compound biosynthetic process	Gene Ontology	GO:1901362	biological process	13	843	0.0348616
		locomotion	Gene Ontology	GO:0040011	biological process	7	287	0.0348616
		positive regulation of macromolecule biosynthetic process	Gene Ontology	GO:0010557	biological process	8	369	0.0348616
		positive regulation of cellular biosynthetic process	Gene Ontology	GO:0031328	biological process	8	373	0.0355836
		tube development	Gene Ontology	GO:0035295	biological process	6	216	0.036056
		localization	Gene Ontology	GO:0051179	biological process	16	1181	0.0364025
		signaling	Gene Ontology	GO:0023052	biological process	17	1296	0.0366534
		regulation of cell development	Gene Ontology	GO:0060284	biological process	5	149	0.0369902
		multicellular organismal process	Gene Ontology	GO:0032501	biological process	17	1302	0.0376607
		positive regulation of biosynthetic process	Gene Ontology	GO:0009891	biological process	8	381	0.0376607
		cell communication	Gene Ontology	GO:0007154	biological process	17	1308	0.0376607
		positive regulation of cell communication	Gene Ontology	GO:0010647	biological process	7	300	0.0378
		positive regulation of signaling	Gene Ontology	GO:0023056	biological process	7	301	0.0378
		immune system process	Gene Ontology	GO:0002376	biological process	9	475	0.0378
		Notch signaling pathway	Gene Ontology	GO:0007219	biological process	3	44	0.0378
		movement of cell or subcellular component	Gene Ontology	GO:0006928	biological process	7	304	0.0383793
		angiogenesis	Gene Ontology	GO:0001525	biological process	4	94	0.0383793
		protein phosphorylation	Gene Ontology	GO:0006468	biological process	8	390	0.0383793
		regulation of multicellular organismal development	Gene Ontology	GO:2000026	biological process	7	309	0.0398016
		cellular protein metabolic process	Gene Ontology	GO:0044267	biological process	15	1103	0.0398016
		embryonic organ development	Gene Ontology	GO:0048568	biological process	4	97	0.0408509
		multicellular organism development	Gene Ontology	GO:0007275	biological process	13	891	0.0409736
		sensory organ development	Gene Ontology	GO:0007423	biological process	4	98	0.0409736
		positive regulation of cellular process	Gene Ontology	GO:0048522	biological process	14	1001	0.0409736
		regulation of cellular biosynthetic process	Gene Ontology	GO:0031326	biological process	12	789	0.0409736
		intracellular signal transduction	Gene Ontology	GO:0035556	biological process	9	492	0.0409736
		regulation of multicellular organismal process	Gene Ontology	GO:0051239	biological process	9	493	0.0409736
		nucleobase-containing compound biosynthetic process	Gene Ontology	GO:0034654	biological process	12	794	0.0417434
		regulation of signal transduction	Gene Ontology	GO:0009966	biological process	9	496	0.0418418
		positive regulation of developmental process	Gene Ontology	GO:0051094	biological process	6	239	0.0426843
		homeostatic process	Gene Ontology	GO:0042592	biological process	7	321	0.0429274
		negative regulation of metabolic process	Gene Ontology	GO:0009892	biological process	9	500	0.0429274
		peptidyl-amino acid modification	Gene Ontology	GO:0018193	biological process	6	242	0.0440745
		regulation of biosynthetic process	Gene Ontology	GO:0009889	biological process	12	805	0.0442878
		regulation of protein modification process	Gene Ontology	GO:0031399	biological process	7	326	0.0453044
		heterocycle metabolic process	Gene Ontology	GO:0046483	biological process	15	1139	0.0455556
		protein modification process	Gene Ontology	GO:0036211	biological process	12	812	0.0461622
		cellular protein modification process	Gene Ontology	GO:0006464	biological process	12	812	0.0461622
		negative regulation of cellular biosynthetic process	Gene Ontology	GO:0031327	biological process	6	251	0.0491938
		cellular aromatic compound metabolic process	Gene Ontology	GO:0006725	biological process	15	1155	0.0491938
		ERK1 and ERK2 cascade	Gene Ontology	GO:0070371	biological process	3	54	0.0491938
		regulation of anatomical structure size	Gene Ontology	GO:0090066	biological process	4	109	0.0491938
		regulation of protein phosphorylation	Gene Ontology	GO:0001932	biological process	6	253	0.0491938
		connective tissue development	Gene Ontology	GO:0061448	biological process	3	55	0.0491938
		regulation of gene expression	Gene Ontology	GO:0010468	biological process	12	829	0.0491938
		negative regulation of biosynthetic process	Gene Ontology	GO:0009890	biological process	6	255	0.0491938
		morphogenesis of an epithelium	Gene Ontology	GO:0002009	biological process	4	111	0.0491938
		anatomical structure homeostasis	Gene Ontology	GO:0060249	biological process	4	62	0.0254393
		brain development	Gene Ontology	GO:0007420	biological process	4	98	0.0409736
		branching morphogenesis of an epithelial tube	Gene Ontology	GO:0048754	biological process	3	44	0.0378
		camera-type eye development	Gene Ontology	GO:0043010	biological process	3	55	0.0491938
		cell maturation	Gene Ontology	GO:0048469	biological process	3	45	0.0383793
		cellular response to interleukin-1	Gene Ontology	GO:0071347	biological process	2	15	0.0468171
		central nervous system development	Gene Ontology	GO:0007417	biological process	5	134	0.03123
		embryonic skeletal system development	Gene Ontology	GO:0048706	biological process	3	37	0.0330926
		embryonic skeletal system morphogenesis	Gene Ontology	GO:0048704	biological process	3	30	0.0279561
		epithelial tube branching involved in lung morphogenesis	Gene Ontology	GO:0060441	biological process	2	10	0.0348616
		erythrocyte differentiation	Gene Ontology	GO:0030218	biological process	3	24	0.0227384
		forebrain development	Gene Ontology	GO:0030900	biological process	3	55	0.0491938
		forebrain generation of neurons	Gene Ontology	GO:0021872	biological process	2	11	0.0376607
		forebrain neuron differentiation	Gene Ontology	GO:0021879	biological process	2	9	0.0337059
		glycerolipid biosynthetic process	Gene Ontology	GO:0045017	biological process	3	34	0.0304219
		glycerophospholipid biosynthetic process	Gene Ontology	GO:0046474	biological process	3	30	0.0279561
		glycerophospholipid metabolic process	Gene Ontology	GO:0006650	biological process	3	55	0.0491938
		histone acetylation	Gene Ontology	GO:0016573	biological process	3	36	0.0320652
		homeostasis of number of cells	Gene Ontology	GO:0048872	biological process	3	54	0.0491938
		interleukin-1-mediated signaling pathway	Gene Ontology	GO:0070498	biological process	2	5	0.0254393
		internal peptidyl-lysine acetylation	Gene Ontology	GO:0018393	biological process	3	38	0.0338463
		internal protein amino acid acetylation	Gene Ontology	GO:0006475	biological process	3	39	0.0348616
		morphogenesis of a branching epithelium	Gene Ontology	GO:0061138	biological process	3	54	0.0491938
		myeloid cell homeostasis	Gene Ontology	GO:0002262	biological process	3	32	0.0279561
		negative regulation of cell development	Gene Ontology	GO:0010721	biological process	4	56	0.0225553
		negative regulation of myeloid cell differentiation	Gene Ontology	GO:0045638	biological process	2	16	0.0491938
		negative regulation of nervous system development	Gene Ontology	GO:0051961	biological process	3	48	0.0409736
		negative regulation of neurogenesis	Gene Ontology	GO:0050768	biological process	3	44	0.0378
		negative regulation of vasculature development	Gene Ontology	GO:1901343	biological process	2	16	0.0491938
		odontogenesis of dentin-containing tooth	Gene Ontology	GO:0042475	biological process	2	16	0.0491938
		olfactory bulb development	Gene Ontology	GO:0021772	biological process	2	7	0.0279561
		olfactory lobe development	Gene Ontology	GO:0021988	biological process	2	7	0.0279561
		pattern specification process	Gene Ontology	GO:0007389	biological process	4	94	0.0383793
		peptidyl-lysine acetylation	Gene Ontology	GO:0018394	biological process	3	40	0.0348616
		phospholipid biosynthetic process	Gene Ontology	GO:0008654	biological process	3	39	0.0348616
		protein acetylation	Gene Ontology	GO:0006473	biological process	3	43	0.0376607
		protein acylation	Gene Ontology	GO:0043543	biological process	3	48	0.0409736
		regulation of chromosome organization	Gene Ontology	GO:0033044	biological process	3	51	0.0451066
		regulation of erythrocyte differentiation	Gene Ontology	GO:0045646	biological process	2	10	0.0348616
		regulation of glial cell differentiation	Gene Ontology	GO:0045685	biological process	2	9	0.0337059
		regulation of gliogenesis	Gene Ontology	GO:0014013	biological process	2	11	0.0376607
		regulation of histone acetylation	Gene Ontology	GO:0035065	biological process	2	13	0.0409736
		regulation of peptidyl-lysine acetylation	Gene Ontology	GO:2000756	biological process	2	15	0.0468171
		regulation of phospholipid metabolic process	Gene Ontology	GO:1903725	biological process	2	13	0.0409736
		regulation of protein acetylation	Gene Ontology	GO:1901983	biological process	2	16	0.0491938
		skeletal system development	Gene Ontology	GO:0001501	biological process	4	101	0.0424156
		skeletal system morphogenesis	Gene Ontology	GO:0048705	biological process	3	53	0.0481838
		somatic stem cell population maintenance	Gene Ontology	GO:0035019	biological process	2	10	0.0348616
		tissue homeostasis	Gene Ontology	GO:0001894	biological process	3	41	0.036056
		vitamin transport	Gene Ontology	GO:0051180	biological process	2	11	0.0376607
		protein-containing complex	Gene Ontology	GO:0032991	cellular component	15	991	0.0279561
		intracellular membrane-bounded organelle	Gene Ontology	GO:0043231	cellular component	24	2108	0.0346185
		ion channel complex	Gene Ontology	GO:0034702	cellular component	3	40	0.0348616
		transmembrane transporter complex	Gene Ontology	GO:1902495	cellular component	3	47	0.0409736
		transporter complex	Gene Ontology	GO:1990351	cellular component	3	48	0.0409736
		lipid droplet	Gene Ontology	GO:0005811	cellular component	3	11	0.00937317
		intracellular organelle lumen	Gene Ontology	GO:0070013	cellular component	14	758	0.0154762
		membrane-enclosed lumen	Gene Ontology	GO:0031974	cellular component	14	758	0.0154762
		mitochondrial envelope	Gene Ontology	GO:0005740	cellular component	5	156	0.0383793
		mitochondrial inner membrane	Gene Ontology	GO:0005743	cellular component	4	102	0.0429274
		nuclear lumen	Gene Ontology	GO:0031981	cellular component	11	677	0.0398016
		nucleoplasm	Gene Ontology	GO:0005654	cellular component	9	480	0.0383793
		organelle lumen	Gene Ontology	GO:0043233	cellular component	14	758	0.0154762
		transferase activity	Gene Ontology	GO:0016740	molecular function	15	730	0.00705955
		transferase activity, transferring acyl groups other than amino-acyl groups	Gene Ontology	GO:0016747	molecular function	4	58	0.0227384
		transferase activity, transferring phosphorus-containing groups	Gene Ontology	GO:0016772	molecular function	8	370	0.0348616
		phosphotransferase activity, alcohol group as acceptor	Gene Ontology	GO:0016773	molecular function	7	299	0.0376607
		catalytic activity	Gene Ontology	GO:0003824	molecular function	21	1787	0.0378
		drug binding	Gene Ontology	GO:0008144	molecular function	8	403	0.0414393
		kinase activity	Gene Ontology	GO:0016301	molecular function	7	323	0.0440606
		chromatin binding	Gene Ontology	GO:0003682	molecular function	4	111	0.0491938
		N-acyltransferase activity	Gene Ontology	GO:0016410	molecular function	3	24	0.0227384
		transferase activity, transferring acyl groups	Gene Ontology	GO:0016746	molecular function	4	66	0.0258341
		vitamin binding	Gene Ontology	GO:0019842	molecular function	3	44	0.0378
	K2
		cellular process	Gene Ontology	GO:0009987	biological process	338	3547	5.23531e-05
		cellular macromolecule metabolic process	Gene Ontology	GO:0044260	biological process	183	1741	0.000389716
		positive regulation of biological process	Gene Ontology	GO:0048518	biological process	125	1109	0.000747442
		localization	Gene Ontology	GO:0051179	biological process	131	1181	0.000747442
		positive regulation of cellular process	Gene Ontology	GO:0048522	biological process	115	1001	0.000747442
		cellular metabolic process	Gene Ontology	GO:0044237	biological process	232	2399	0.000790314
		cell junction	Gene Ontology	GO:0030054	biological process	36	198	0.000790314
		macromolecule metabolic process	Gene Ontology	GO:0043170	biological process	203	2044	0.000790314
		nitrogen compound metabolic process	Gene Ontology	GO:0006807	biological process	216	2204	0.000790314
		biological regulation	Gene Ontology	GO:0065007	biological process	245	2570	0.000894959
		anatomical structure development	Gene Ontology	GO:0048856	biological process	114	1009	0.00103534
		primary metabolic process	Gene Ontology	GO:0044238	biological process	225	2331	0.00103534
		biological adhesion	Gene Ontology	GO:0022610	biological process	35	195	0.00104515
		response to stimulus	Gene Ontology	GO:0050896	biological process	177	1764	0.00132921
		protein modification process	Gene Ontology	GO:0036211	biological process	95	812	0.00132921
		cellular protein modification process	Gene Ontology	GO:0006464	biological process	95	812	0.00132921
		cell adhesion	Gene Ontology	GO:0007155	biological process	34	192	0.00132921
		response to stress	Gene Ontology	GO:0006950	biological process	84	692	0.00132921
		positive regulation of response to stimulus	Gene Ontology	GO:0048584	biological process	54	381	0.00134272
		organic substance metabolic process	Gene Ontology	GO:0071704	biological process	232	2445	0.00134272
		metabolic process	Gene Ontology	GO:0008152	biological process	251	2684	0.00134272
		regulation of immune system process	Gene Ontology	GO:0002682	biological process	38	233	0.00176183
		regulation of cellular process	Gene Ontology	GO:0050794	biological process	216	2263	0.00189974
		regulation of biological process	Gene Ontology	GO:0050789	biological process	226	2389	0.00191215
		cell-cell adhesion	Gene Ontology	GO:0098609	biological process	23	107	0.00212033
		macromolecule modification	Gene Ontology	GO:0043412	biological process	96	845	0.0024594
		multicellular organism development	Gene Ontology	GO:0007275	biological process	100	891	0.00249575
		phosphorylation	Gene Ontology	GO:0016310	biological process	62	481	0.00298802
		cellular protein metabolic process	Gene Ontology	GO:0044267	biological process	118	1103	0.00298802
		protein metabolic process	Gene Ontology	GO:0019538	biological process	133	1279	0.00298802
		developmental process	Gene Ontology	GO:0032502	biological process	117	1094	0.00312377
		immune system process	Gene Ontology	GO:0002376	biological process	61	475	0.0034644
		transcription, DNA-templated	Gene Ontology	GO:0006351	biological process	81	692	0.00364347
		nucleobase-containing compound biosynthetic process	Gene Ontology	GO:0034654	biological process	90	794	0.00380077
		anatomical structure formation involved in morphogenesis	Gene Ontology	GO:0048646	biological process	34	211	0.00396527
		negative regulation of biological process	Gene Ontology	GO:0048519	biological process	100	910	0.00401327
		regulation of primary metabolic process	Gene Ontology	GO:0080090	biological process	122	1166	0.004102
		establishment of localization	Gene Ontology	GO:0051234	biological process	104	958	0.004102
		organonitrogen compound metabolic process	Gene Ontology	GO:1901564	biological process	151	1512	0.004102
		phosphate-containing compound metabolic process	Gene Ontology	GO:0006796	biological process	78	666	0.004102
		heterocycle biosynthetic process	Gene Ontology	GO:0018130	biological process	91	811	0.004102
		aromatic compound biosynthetic process	Gene Ontology	GO:0019438	biological process	91	812	0.00419476
		regulation of nitrogen compound metabolic process	Gene Ontology	GO:0051171	biological process	119	1139	0.00456416
		response to wounding	Gene Ontology	GO:0009611	biological process	19	86	0.00457448
		phosphorus metabolic process	Gene Ontology	GO:0006793	biological process	78	672	0.00457448
		transport	Gene Ontology	GO:0006810	biological process	102	943	0.00457448
		cell communication	Gene Ontology	GO:0007154	biological process	133	1308	0.00468463
		nucleic acid-templated transcription	Gene Ontology	GO:0097659	biological process	81	707	0.00468463
		RNA biosynthetic process	Gene Ontology	GO:0032774	biological process	81	707	0.00468463
		nucleobase-containing compound metabolic process	Gene Ontology	GO:0006139	biological process	116	1110	0.00496543
		gene expression	Gene Ontology	GO:0010467	biological process	115	1099	0.00501386
		regulation of response to stimulus	Gene Ontology	GO:0048583	biological process	77	666	0.00510004
		response to external stimulus	Gene Ontology	GO:0009605	biological process	56	440	0.00524822
		heterocycle metabolic process	Gene Ontology	GO:0046483	biological process	118	1139	0.00557993
		regulation of transcription, DNA-templated	Gene Ontology	GO:0006355	biological process	76	658	0.00557993
		regulation of macromolecule metabolic process	Gene Ontology	GO:0060255	biological process	122	1188	0.00578824
		organic cyclic compound metabolic process	Gene Ontology	GO:1901360	biological process	123	1201	0.00583861
		system development	Gene Ontology	GO:0048731	biological process	89	806	0.00583861
		regulation of gene expression	Gene Ontology	GO:0010468	biological process	91	829	0.00583861
		cellular aromatic compound metabolic process	Gene Ontology	GO:0006725	biological process	119	1155	0.00594958
		negative regulation of cellular process	Gene Ontology	GO:0048523	biological process	90	820	0.00615111
		organic cyclic compound biosynthetic process	Gene Ontology	GO:1901362	biological process	92	843	0.00615111
		cellular nitrogen compound biosynthetic process	Gene Ontology	GO:0044271	biological process	105	993	0.00615111
		positive regulation of immune system process	Gene Ontology	GO:0002684	biological process	27	159	0.00638747
		cellular nitrogen compound metabolic process	Gene Ontology	GO:0034641	biological process	133	1330	0.00722045
		cellular response to stimulus	Gene Ontology	GO:0051716	biological process	148	1512	0.00726708
		amino acid transport	Gene Ontology	GO:0006865	biological process	9	22	0.00726708
		regulation of peptidyl-tyrosine phosphorylation	Gene Ontology	GO:0050730	biological process	9	22	0.00726708
		signaling	Gene Ontology	GO:0023052	biological process	130	1296	0.00731405
		regulation of cell population proliferation	Gene Ontology	GO:0042127	biological process	42	307	0.00807253
		positive regulation of signal transduction	Gene Ontology	GO:0009967	biological process	39	277	0.00807253
		protein phosphorylation	Gene Ontology	GO:0006468	biological process	50	390	0.00825502
		cell population proliferation	Gene Ontology	GO:0008283	biological process	49	380	0.00825502
		wound healing	Gene Ontology	GO:0042060	biological process	17	78	0.00825502
		positive regulation of developmental process	Gene Ontology	GO:0051094	biological process	35	239	0.00826865
		regulation of nucleic acid-templated transcription	Gene Ontology	GO:1903506	biological process	76	674	0.00826865
		regulation of RNA biosynthetic process	Gene Ontology	GO:2001141	biological process	76	674	0.00826865
		positive regulation of cell communication	Gene Ontology	GO:0010647	biological process	41	300	0.00879853
		regulation of metabolic process	Gene Ontology	GO:0019222	biological process	129	1295	0.00885062
		cellular macromolecule biosynthetic process	Gene Ontology	GO:0034645	biological process	102	975	0.00885062
		regulation of cellular metabolic process	Gene Ontology	GO:0031323	biological process	123	1224	0.00894139
		positive regulation of signaling	Gene Ontology	GO:0023056	biological process	41	301	0.00900535
		regulation of response to external stimulus	Gene Ontology	GO:0032101	biological process	28	175	0.00921276
		regulation of cell death	Gene Ontology	GO:0010941	biological process	40	292	0.00938672
		regulation of RNA metabolic process	Gene Ontology	GO:0051252	biological process	78	702	0.00938672
		regulation of immune response	Gene Ontology	GO:0050776	biological process	21	113	0.00938672
		tissue development	Gene Ontology	GO:0009888	biological process	46	355	0.0100121
		cell death	Gene Ontology	GO:0008219	biological process	46	355	0.0100121
		immune response	Gene Ontology	GO:0006955	biological process	38	275	0.0109778
		regulation of cellular macromolecule biosynthetic process	Gene Ontology	GO:2000112	biological process	81	741	0.0109778
		regulation of signal transduction	Gene Ontology	GO:0009966	biological process	59	496	0.0110714
		amino acid transmembrane transport	Gene Ontology	GO:0003333	biological process	8	19	0.0110714
		positive regulation of ossification	Gene Ontology	GO:0045778	biological process	8	19	0.0110714
		positive regulation of cellular metabolic process	Gene Ontology	GO:0031325	biological process	71	631	0.0118296
		RNA metabolic process	Gene Ontology	GO:0016070	biological process	95	906	0.0118296
		animal organ development	Gene Ontology	GO:0048513	biological process	69	610	0.0122952
		anatomical structure morphogenesis	Gene Ontology	GO:0009653	biological process	56	467	0.0122952
		regulation of nucleobase-containing compound metabolic process	Gene Ontology	GO:0019219	biological process	80	735	0.0123693
		positive regulation of metabolic process	Gene Ontology	GO:0009893	biological process	74	667	0.0123693
		signal transduction	Gene Ontology	GO:0007165	biological process	122	1230	0.0127102
		cellular response to organic substance	Gene Ontology	GO:0071310	biological process	53	436	0.0127102
		nucleic acid metabolic process	Gene Ontology	GO:0090304	biological process	103	1004	0.0127102
		positive regulation of cell population proliferation	Gene Ontology	GO:0008284	biological process	27	172	0.01278
		positive regulation of macromolecule metabolic process	Gene Ontology	GO:0010604	biological process	69	614	0.0134311
		regulation of localization	Gene Ontology	GO:0032879	biological process	54	449	0.0135826
		positive regulation of nitrogen compound metabolic process	Gene Ontology	GO:0051173	biological process	66	582	0.0140704
		viral entry into host cell	Gene Ontology	GO:0046718	biological process	7	15	0.0141634
		response to organic substance	Gene Ontology	GO:0010033	biological process	61	527	0.0141634
		peptidyl-amino acid modification	Gene Ontology	GO:0018193	biological process	34	242	0.0141634
		macromolecule biosynthetic process	Gene Ontology	GO:0009059	biological process	103	1011	0.0146239
		movement of cell or subcellular component	Gene Ontology	GO:0006928	biological process	40	304	0.015079
		cellular response to chemical stimulus	Gene Ontology	GO:0070887	biological process	62	541	0.0153966
		interaction with host	Gene Ontology	GO:0051701	biological process	9	27	0.0153966
		positive regulation of multicellular organismal process	Gene Ontology	GO:0051240	biological process	37	275	0.016222
		cell differentiation	Gene Ontology	GO:0030154	biological process	76	701	0.016329
		locomotion	Gene Ontology	GO:0040011	biological process	38	287	0.0172306
		entry into host cell	Gene Ontology	GO:0030260	biological process	7	16	0.0172306
		entry into host	Gene Ontology	GO:0044409	biological process	7	16	0.0172306
		regulation of macromolecule biosynthetic process	Gene Ontology	GO:0010556	biological process	82	774	0.0180911
		regulation of multicellular organismal development	Gene Ontology	GO:2000026	biological process	40	309	0.0183803
		immune response-regulating signaling pathway	Gene Ontology	GO:0002764	biological process	12	49	0.0187935
		viral life cycle	Gene Ontology	GO:0019058	biological process	10	35	0.0192128
		viral process	Gene Ontology	GO:0016032	biological process	11	42	0.0192684
		cellular developmental process	Gene Ontology	GO:0048869	biological process	79	742	0.0192684
		cell activation	Gene Ontology	GO:0001775	biological process	28	190	0.0197229
		apoptotic process	Gene Ontology	GO:0006915	biological process	42	332	0.0197229
		positive regulation of immune response	Gene Ontology	GO:0050778	biological process	17	90	0.0207191
		regulation of ossification	Gene Ontology	GO:0030278	biological process	11	43	0.0215253
		peptidyl-tyrosine phosphorylation	Gene Ontology	GO:0018108	biological process	13	58	0.0215253
		peptidyl-tyrosine modification	Gene Ontology	GO:0018212	biological process	13	58	0.0215253
		cellular component organization	Gene Ontology	GO:0016043	biological process	105	1054	0.0217252
		regulation of cell communication	Gene Ontology	GO:0010646	biological process	61	542	0.0217252
		positive regulation of gene expression	Gene Ontology	GO:0010628	biological process	45	367	0.0220332
		cellular biosynthetic process	Gene Ontology	GO:0044249	biological process	119	1225	0.0227944
		organic substance biosynthetic process	Gene Ontology	GO:1901576	biological process	121	1251	0.023586
		regulation of apoptotic process	Gene Ontology	GO:0042981	biological process	36	274	0.023586
		programmed cell death	Gene Ontology	GO:0012501	biological process	42	337	0.0237192
		regulation of signaling	Gene Ontology	GO:0023051	biological process	61	545	0.0237192
		positive regulation of phosphorylation	Gene Ontology	GO:0042327	biological process	26	175	0.0247634
		organic anion transport	Gene Ontology	GO:0015711	biological process	16	84	0.0248881
		positive regulation of phosphate metabolic process	Gene Ontology	GO:0045937	biological process	27	185	0.0248881
		positive regulation of phosphorus metabolic process	Gene Ontology	GO:0010562	biological process	27	185	0.0248881
		regulation of programmed cell death	Gene Ontology	GO:0043067	biological process	36	276	0.02532
		cell migration	Gene Ontology	GO:0016477	biological process	30	215	0.02532
		regulation of cellular biosynthetic process	Gene Ontology	GO:0031326	biological process	82	789	0.0254068
		positive regulation of transcription, DNA-templated	Gene Ontology	GO:0045893	biological process	39	308	0.0259347
		positive regulation of response to external stimulus	Gene Ontology	GO:0032103	biological process	16	85	0.0266246
		cell surface receptor signaling pathway	Gene Ontology	GO:0007166	biological process	58	516	0.026987
		platelet aggregation	Gene Ontology	GO:0070527	biological process	6	13	0.0279804
		leukocyte cell-cell adhesion	Gene Ontology	GO:0007159	biological process	13	61	0.0283644
		symbiotic process	Gene Ontology	GO:0044403	biological process	12	54	0.0315371
		skeletal muscle organ development	Gene Ontology	GO:0060538	biological process	10	39	0.0315371
		cellular component organization or biogenesis	Gene Ontology	GO:0071840	biological process	108	1108	0.0317805
		regulation of molecular function	Gene Ontology	GO:0065009	biological process	72	681	0.0317805
		regulation of cellular component organization	Gene Ontology	GO:0051128	biological process	51	443	0.0317805
		regulation of catalytic activity	Gene Ontology	GO:0050790	biological process	50	432	0.0317805
		transcription by RNA polymerase II	Gene Ontology	GO:0006366	biological process	50	433	0.0330491
		positive regulation of nucleobase-containing compound metabolic process	Gene Ontology	GO:0045935	biological process	43	358	0.0349601
		L-alpha-amino acid transmembrane transport	Gene Ontology	GO:1902475	biological process	6	14	0.0351506
		homotypic cell-cell adhesion	Gene Ontology	GO:0034109	biological process	6	14	0.0351506
		regulation of developmental process	Gene Ontology	GO:0050793	biological process	48	414	0.0361878
		intracellular signal transduction	Gene Ontology	GO:0035556	biological process	55	492	0.0361878
		biosynthetic process	Gene Ontology	GO:0009058	biological process	121	1275	0.0367083
		positive regulation of cell death	Gene Ontology	GO:0010942	biological process	18	107	0.0367083
		multi-organism process	Gene Ontology	GO:0051704	biological process	51	448	0.0367083
		regulation of multicellular organismal process	Gene Ontology	GO:0051239	biological process	55	493	0.0368379
		regulation of biosynthetic process	Gene Ontology	GO:0009889	biological process	82	805	0.0368379
		positive regulation of molecular function	Gene Ontology	GO:0044093	biological process	37	297	0.0385103
		regulation of protein stability	Gene Ontology	GO:0031647	biological process	10	41	0.0388574
		dephosphorylation	Gene Ontology	GO:0016311	biological process	18	108	0.0390547
		positive regulation of nucleic acid-templated transcription	Gene Ontology	GO:1903508	biological process	40	330	0.0395105
		positive regulation of RNA biosynthetic process	Gene Ontology	GO:1902680	biological process	40	330	0.0395105
		positive regulation of RNA metabolic process	Gene Ontology	GO:0051254	biological process	41	341	0.0395733
		cell development	Gene Ontology	GO:0048468	biological process	44	374	0.0400537
		regulation of cell differentiation	Gene Ontology	GO:0045595	biological process	36	288	0.0400537
		activation of immune response	Gene Ontology	GO:0002253	biological process	12	57	0.0400537
		regulation of cell adhesion	Gene Ontology	GO:0030155	biological process	17	100	0.0409734
		anion transport	Gene Ontology	GO:0006820	biological process	19	119	0.0432718
		muscle structure development	Gene Ontology	GO:0061061	biological process	19	119	0.0432718
		positive regulation of intracellular signal transduction	Gene Ontology	GO:1902533	biological process	25	177	0.0433797
		cell motility	Gene Ontology	GO:0048870	biological process	31	238	0.0433797
		localization of cell	Gene Ontology	GO:0051674	biological process	31	238	0.0433797
		carboxylic acid transport	Gene Ontology	GO:0046942	biological process	12	58	0.0433797
		organic acid transport	Gene Ontology	GO:0015849	biological process	12	58	0.0433797
		interspecies interaction between organisms	Gene Ontology	GO:0044419	biological process	12	58	0.0433797
		regulation of transcription by RNA polymerase II	Gene Ontology	GO:0006357	biological process	47	412	0.0466651
		organic substance transport	Gene Ontology	GO:0071702	biological process	52	468	0.0466651
		positive regulation of cell differentiation	Gene Ontology	GO:0045597	biological process	24	169	0.0477878
		regulation of MAP kinase activity	Gene Ontology	GO:0043405	biological process	12	59	0.0478425
		response to chemical	Gene Ontology	GO:0042221	biological process	82	818	0.0482405
		L-amino acid transport	Gene Ontology	GO:0015807	biological process	6	16	0.0494367
		positive regulation of apoptotic process	Gene Ontology	GO:0043065	biological process	17	103	0.0494367
		cell periphery	Gene Ontology	GO:0071944	cellular component	108	893	0.000389716
		plasma membrane	Gene Ontology	GO:0005886	cellular component	106	873	0.000389716
		membrane	Gene Ontology	GO:0016020	cellular component	207	2057	0.000585632
		cellular anatomical entity	Gene Ontology	GO:0110165	cellular component	374	4192	0.000747442
		intracellular	Gene Ontology	GO:0005622	cellular component	276	2992	0.00132921
		membrane-bounded organelle	Gene Ontology	GO:0043227	cellular component	240	2558	0.00176183
		organelle	Gene Ontology	GO:0043226	cellular component	253	2735	0.00212033
		intracellular organelle	Gene Ontology	GO:0043229	cellular component	225	2414	0.00364505
		cell-cell junction	Gene Ontology	GO:0005911	cellular component	19	83	0.00396527
		intrinsic component of membrane	Gene Ontology	GO:0031224	cellular component	141	1397	0.00432821
		integral component of membrane	Gene Ontology	GO:0016021	cellular component	139	1382	0.00493482
		integral component of plasma membrane	Gene Ontology	GO:0005887	cellular component	38	268	0.00825502
		intrinsic component of plasma membrane	Gene Ontology	GO:0031226	cellular component	39	278	0.00825502
		external side of plasma membrane	Gene Ontology	GO:0009897	cellular component	12	45	0.0122952
		intracellular membrane-bounded organelle	Gene Ontology	GO:0043231	cellular component	193	2108	0.01278
		adherens junction	Gene Ontology	GO:0005912	cellular component	19	103	0.0153966
		cytoplasm	Gene Ontology	GO:0005737	cellular component	189	2073	0.016222
		anchoring junction	Gene Ontology	GO:0070161	cellular component	19	104	0.0164324
		nucleus	Gene Ontology	GO:0005634	cellular component	133	1387	0.0194076
		plasma membrane region	Gene Ontology	GO:0098590	cellular component	21	129	0.0259347
		bounding membrane of organelle	Gene Ontology	GO:0098588	cellular component	32	242	0.0350179
		vesicle	Gene Ontology	GO:0031982	cellular component	77	751	0.0406072
		plasma membrane protein complex	Gene Ontology	GO:0098797	cellular component	16	93	0.0466651
		presynapse	Gene Ontology	GO:0098793	cellular component	9	36	0.0494367
		sarcolemma	Gene Ontology	GO:0042383	cellular component	6	16	0.0494367
		binding	Gene Ontology	GO:0005488	molecular function	266	2730	0.0003605
		protein binding	Gene Ontology	GO:0005515	molecular function	139	1304	0.00124163
		kinase activity	Gene Ontology	GO:0016301	molecular function	46	323	0.00355666
		transferase activity, transferring phosphorus-containing groups	Gene Ontology	GO:0016772	molecular function	50	370	0.00424065
		catalytic activity, acting on a protein	Gene Ontology	GO:0140096	molecular function	85	746	0.00427626
		catalytic activity	Gene Ontology	GO:0003824	molecular function	173	1787	0.00453928
		phosphotransferase activity, alcohol group as acceptor	Gene Ontology	GO:0016773	molecular function	41	299	0.00834364
		protein serine/threonine kinase activity	Gene Ontology	GO:0004674	molecular function	26	160	0.0111704
		transferase activity	Gene Ontology	GO:0016740	molecular function	79	730	0.0141634
		protein kinase activity	Gene Ontology	GO:0004672	molecular function	36	266	0.0169605
		ion binding	Gene Ontology	GO:0043167	molecular function	129	1340	0.0200343
		amino acid transmembrane transporter activity	Gene Ontology	GO:0015171	molecular function	7	17	0.0212127
		cis-regulatory region sequence-specific DNA binding	Gene Ontology	GO:0000987	molecular function	15	77	0.0276083
		RNA polymerase II cis-regulatory region sequence-specific DNA binding	Gene Ontology	GO:0000978	molecular function	14	71	0.0341412
		cis-regulatory region binding	Gene Ontology	GO:0035326	molecular function	15	80	0.0355574
		phosphoric ester hydrolase activity	Gene Ontology	GO:0042578	molecular function	20	125	0.0361878
		protein domain specific binding	Gene Ontology	GO:0019904	molecular function	17	99	0.0390547
		cell adhesion molecule binding	Gene Ontology	GO:0050839	molecular function	9	34	0.0395568
		carbohydrate derivative binding	Gene Ontology	GO:0097367	molecular function	56	513	0.0465735
	K3
		cellular process	Gene Ontology	GO:0009987	biological process	275	3547	1.36968e-06
		primary metabolic process	Gene Ontology	GO:0044238	biological process	185	2331	0.000231333
		organic substance metabolic process	Gene Ontology	GO:0071704	biological process	191	2445	0.000246117
		biological regulation	Gene Ontology	GO:0065007	biological process	198	2570	0.000284518
		metabolic process	Gene Ontology	GO:0008152	biological process	205	2684	0.000284518
		cellular metabolic process	Gene Ontology	GO:0044237	biological process	187	2399	0.000284518
		nitrogen compound metabolic process	Gene Ontology	GO:0006807	biological process	174	2204	0.000340703
		macromolecule metabolic process	Gene Ontology	GO:0043170	biological process	161	2044	0.0010289
		cell surface receptor signaling pathway	Gene Ontology	GO:0007166	biological process	56	516	0.0010351
		cell adhesion	Gene Ontology	GO:0007155	biological process	29	192	0.00104989
		cell communication	Gene Ontology	GO:0007154	biological process	112	1308	0.00107318
		response to stimulus	Gene Ontology	GO:0050896	biological process	142	1764	0.00107318
		regulation of multicellular organismal development	Gene Ontology	GO:2000026	biological process	39	309	0.00111199
		biological adhesion	Gene Ontology	GO:0022610	biological process	29	195	0.00111199
		cellular macromolecule metabolic process	Gene Ontology	GO:0044260	biological process	139	1741	0.00173446
		multicellular organism development	Gene Ontology	GO:0007275	biological process	82	891	0.00173446
		signaling	Gene Ontology	GO:0023052	biological process	109	1296	0.0023292
		regulation of cellular process	Gene Ontology	GO:0050794	biological process	171	2263	0.00248905
		cellular response to stimulus	Gene Ontology	GO:0051716	biological process	122	1512	0.00346874
		organonitrogen compound metabolic process	Gene Ontology	GO:1901564	biological process	122	1512	0.00346874
		positive regulation of biological process	Gene Ontology	GO:0048518	biological process	95	1109	0.00368831
		cell-cell adhesion	Gene Ontology	GO:0098609	biological process	19	107	0.00368831
		system development	Gene Ontology	GO:0048731	biological process	74	806	0.00373054
		regulation of biological process	Gene Ontology	GO:0050789	biological process	177	2389	0.00373751
		regulation of cell differentiation	Gene Ontology	GO:0045595	biological process	35	288	0.00388309
		signal transduction	Gene Ontology	GO:0007165	biological process	102	1230	0.00498871
		anatomical structure development	Gene Ontology	GO:0048856	biological process	87	1009	0.00526159
		regulation of developmental process	Gene Ontology	GO:0050793	biological process	44	414	0.00717712
		positive regulation of developmental process	Gene Ontology	GO:0051094	biological process	30	239	0.00738433
		protein metabolic process	Gene Ontology	GO:0019538	biological process	104	1279	0.00776099
		cellular nitrogen compound metabolic process	Gene Ontology	GO:0034641	biological process	107	1330	0.00876398
		positive regulation of cellular process	Gene Ontology	GO:0048522	biological process	85	1001	0.00930342
		regulation of cell population proliferation	Gene Ontology	GO:0042127	biological process	35	307	0.0101805
		regulation of biological quality	Gene Ontology	GO:0065008	biological process	61	664	0.0133147
		developmental process	Gene Ontology	GO:0032502	biological process	90	1094	0.0144569
		biosynthetic process	Gene Ontology	GO:0009058	biological process	101	1275	0.0200238
		cell junction	Gene Ontology	GO:0030054	biological process	25	198	0.0208045
		organic substance biosynthetic process	Gene Ontology	GO:1901576	biological process	99	1251	0.0230248
		cellular biosynthetic process	Gene Ontology	GO:0044249	biological process	97	1225	0.025147
		regulation of nervous system development	Gene Ontology	GO:0051960	biological process	19	133	0.0265284
		cellular aromatic compound metabolic process	Gene Ontology	GO:0006725	biological process	92	1155	0.0286355
		regulation of multicellular organismal process	Gene Ontology	GO:0051239	biological process	47	493	0.0286355
		nucleic acid metabolic process	Gene Ontology	GO:0090304	biological process	82	1004	0.029049
		positive regulation of growth	Gene Ontology	GO:0045927	biological process	11	53	0.0292509
		gene expression	Gene Ontology	GO:0010467	biological process	88	1099	0.0306847
		regulation of cell cycle process	Gene Ontology	GO:0010564	biological process	16	105	0.033817
		viral entry into host cell	Gene Ontology	GO:0046718	biological process	6	15	0.033817
		heterocycle metabolic process	Gene Ontology	GO:0046483	biological process	90	1139	0.0355043
		organic cyclic compound metabolic process	Gene Ontology	GO:1901360	biological process	94	1201	0.0355043
		locomotion	Gene Ontology	GO:0040011	biological process	31	287	0.0358298
		nucleobase-containing compound metabolic process	Gene Ontology	GO:0006139	biological process	88	1110	0.0358298
		cell population proliferation	Gene Ontology	GO:0008283	biological process	38	380	0.0358298
		positive regulation of multicellular organismal process	Gene Ontology	GO:0051240	biological process	30	275	0.0365898
		entry into host cell	Gene Ontology	GO:0030260	biological process	6	16	0.0396573
		entry into host	Gene Ontology	GO:0044409	biological process	6	16	0.0396573
		cell activation	Gene Ontology	GO:0001775	biological process	23	190	0.0398091
		cellular protein metabolic process	Gene Ontology	GO:0044267	biological process	87	1103	0.0398091
		animal organ development	Gene Ontology	GO:0048513	biological process	54	610	0.0402812
		regulation of hemopoiesis	Gene Ontology	GO:1903706	biological process	11	59	0.0450379
		cell projection organization	Gene Ontology	GO:0030030	biological process	22	181	0.0450379
		positive regulation of cell differentiation	Gene Ontology	GO:0045597	biological process	21	169	0.0450379
		cell part morphogenesis	Gene Ontology	GO:0032990	biological process	14	90	0.046827
		regulation of cell cycle	Gene Ontology	GO:0051726	biological process	23	195	0.0476218
		response to stress	Gene Ontology	GO:0006950	biological process	59	692	0.0476218
		cellular nitrogen compound biosynthetic process	Gene Ontology	GO:0044271	biological process	79	993	0.0476218
		axonogenesis	Gene Ontology	GO:0007409	biological process	12	70	0.0476218
		tube morphogenesis	Gene Ontology	GO:0035239	biological process	21	171	0.0476218
		regulation of neurogenesis	Gene Ontology	GO:0050767	biological process	16	113	0.04822
		positive regulation of cell population proliferation	Gene Ontology	GO:0008284	biological process	21	172	0.0498089
		intracellular	Gene Ontology	GO:0005622	cellular component	240	2992	1.36968e-06
		cellular anatomical entity	Gene Ontology	GO:0110165	cellular component	312	4192	1.81862e-06
		cytoplasm	Gene Ontology	GO:0005737	cellular component	168	2073	0.000236004
		organelle	Gene Ontology	GO:0043226	cellular component	204	2735	0.0010351
		intracellular organelle	Gene Ontology	GO:0043229	cellular component	184	2414	0.0010351
		membrane-bounded organelle	Gene Ontology	GO:0043227	cellular component	188	2558	0.00346874
		plasma membrane region	Gene Ontology	GO:0098590	cellular component	21	129	0.00388309
		intracellular membrane-bounded organelle	Gene Ontology	GO:0043231	cellular component	155	2108	0.0136255
		adherens junction	Gene Ontology	GO:0005912	cellular component	17	103	0.0139388
		anchoring junction	Gene Ontology	GO:0070161	cellular component	17	104	0.0148158
		focal adhesion	Gene Ontology	GO:0005925	cellular component	15	92	0.0292509
		cell-substrate junction	Gene Ontology	GO:0030055	cellular component	15	93	0.0308257
		cell-substrate adherens junction	Gene Ontology	GO:0005924	cellular component	15	93	0.0308257
		ciliary membrane	Gene Ontology	GO:0060170	cellular component	5	9	0.0328635
		membrane	Gene Ontology	GO:0016020	cellular component	147	2057	0.0398091
		intracellular non-membrane-bounded organelle	Gene Ontology	GO:0043232	cellular component	63	744	0.0420414
		non-membrane-bounded organelle	Gene Ontology	GO:0043228	cellular component	63	744	0.0420414
		binding	Gene Ontology	GO:0005488	molecular function	218	2730	9.0658e-06
		catalytic activity	Gene Ontology	GO:0003824	molecular function	149	1787	0.000239215
		protein binding	Gene Ontology	GO:0005515	molecular function	109	1304	0.00275178
		ion binding	Gene Ontology	GO:0043167	molecular function	110	1340	0.00388309
		cell adhesion molecule binding	Gene Ontology	GO:0050839	molecular function	9	34	0.0239611
		transferase activity, transferring phosphorus-containing groups	Gene Ontology	GO:0016772	molecular function	37	370	0.0397828
		hydrolase activity	Gene Ontology	GO:0016787	molecular function	66	787	0.0411439
		cation binding	Gene Ontology	GO:0043169	molecular function	68	824	0.046827
	K12
		response to stimulus	Gene Ontology	GO:0050896	biological process	247	1764	1.8023e-06
		cellular response to stimulus	Gene Ontology	GO:0051716	biological process	210	1512	5.3793e-05
		cellular process	Gene Ontology	GO:0009987	biological process	423	3547	7.36867e-05
		regulation of response to stimulus	Gene Ontology	GO:0048583	biological process	108	666	0.000204905
		cell communication	Gene Ontology	GO:0007154	biological process	178	1308	0.000870932
		regulation of cellular process	Gene Ontology	GO:0050794	biological process	280	2263	0.0009143
		positive regulation of biological process	Gene Ontology	GO:0048518	biological process	155	1109	0.0009143
		negative regulation of nucleobase-containing compound metabolic process	Gene Ontology	GO:0045934	biological process	49	238	0.0009143
		response to stress	Gene Ontology	GO:0006950	biological process	106	692	0.0009143
		negative regulation of cellular process	Gene Ontology	GO:0048523	biological process	121	820	0.0009143
		negative regulation of macromolecule biosynthetic process	Gene Ontology	GO:0010558	biological process	49	241	0.0009143
		biological regulation	Gene Ontology	GO:0065007	biological process	310	2570	0.0009143
		regulation of signal transduction	Gene Ontology	GO:0009966	biological process	82	496	0.0009143
		negative regulation of cellular macromolecule biosynthetic process	Gene Ontology	GO:2000113	biological process	48	235	0.0009143
		regulation of biological process	Gene Ontology	GO:0050789	biological process	291	2389	0.0009143
		signal transduction	Gene Ontology	GO:0007165	biological process	167	1230	0.0009143
		regulation of cell communication	Gene Ontology	GO:0010646	biological process	87	542	0.00111549
		negative regulation of RNA metabolic process	Gene Ontology	GO:0051253	biological process	46	224	0.00111549
		regulation of signaling	Gene Ontology	GO:0023051	biological process	87	545	0.00115311
		signaling	Gene Ontology	GO:0023052	biological process	173	1296	0.00115311
		regulation of macromolecule metabolic process	Gene Ontology	GO:0060255	biological process	161	1188	0.00115311
		cellular macromolecule metabolic process	Gene Ontology	GO:0044260	biological process	221	1741	0.00115311
		negative regulation of RNA biosynthetic process	Gene Ontology	GO:1902679	biological process	44	214	0.00126292
		negative regulation of nucleic acid-templated transcription	Gene Ontology	GO:1903507	biological process	44	214	0.00126292
		intracellular signal transduction	Gene Ontology	GO:0035556	biological process	80	492	0.00126292
		negative regulation of cellular biosynthetic process	Gene Ontology	GO:0031327	biological process	49	251	0.00128848
		negative regulation of biological process	Gene Ontology	GO:0048519	biological process	129	910	0.00128848
		response to organic substance	Gene Ontology	GO:0010033	biological process	84	527	0.00132269
		negative regulation of transcription, DNA-templated	Gene Ontology	GO:0045892	biological process	43	209	0.00137633
		regulation of nitrogen compound metabolic process	Gene Ontology	GO:0051171	biological process	154	1139	0.00155967
		negative regulation of biosynthetic process	Gene Ontology	GO:0009890	biological process	49	255	0.00156371
		positive regulation of cellular process	Gene Ontology	GO:0048522	biological process	137	1001	0.00248524
		regulation of primary metabolic process	Gene Ontology	GO:0080090	biological process	155	1166	0.00264277
		negative regulation of gene expression	Gene Ontology	GO:0010629	biological process	52	286	0.00269065
		positive regulation of response to stimulus	Gene Ontology	GO:0048584	biological process	64	381	0.00284375
		positive regulation of macromolecule metabolic process	Gene Ontology	GO:0010604	biological process	92	614	0.00304218
		negative regulation of nitrogen compound metabolic process	Gene Ontology	GO:0051172	biological process	68	417	0.00351879
		negative regulation of macromolecule metabolic process	Gene Ontology	GO:0010605	biological process	73	459	0.00370218
		DNA replication	Gene Ontology	GO:0006260	biological process	15	40	0.0038478
		regulation of cell cycle process	Gene Ontology	GO:0010564	biological process	26	105	0.0038478
		cellular protein modification process	Gene Ontology	GO:0006464	biological process	114	812	0.0038478
		protein modification process	Gene Ontology	GO:0036211	biological process	114	812	0.0038478
		cellular component organization	Gene Ontology	GO:0016043	biological process	141	1054	0.0038478
		regulation of nucleobase-containing compound metabolic process	Gene Ontology	GO:0019219	biological process	105	735	0.00401908
		nitrogen compound metabolic process	Gene Ontology	GO:0006807	biological process	263	2204	0.00404661
		phosphorylation	Gene Ontology	GO:0016310	biological process	75	481	0.0042639
		positive regulation of nitrogen compound metabolic process	Gene Ontology	GO:0051173	biological process	87	582	0.0042639
		positive regulation of gene expression	Gene Ontology	GO:0010628	biological process	61	367	0.00433579
		cell surface receptor signaling pathway	Gene Ontology	GO:0007166	biological process	79	516	0.00444031
		cellular component organization or biogenesis	Gene Ontology	GO:0071840	biological process	146	1108	0.00470205
		macromolecule metabolic process	Gene Ontology	GO:0043170	biological process	245	2044	0.00527241
		regulation of transcription, DNA-templated	Gene Ontology	GO:0006355	biological process	95	658	0.00554251
		negative regulation of cellular metabolic process	Gene Ontology	GO:0031324	biological process	70	447	0.00579202
		macromolecule modification	Gene Ontology	GO:0043412	biological process	116	845	0.00588332
		biological adhesion	Gene Ontology	GO:0022610	biological process	38	195	0.00588441
		positive regulation of nucleobase-containing compound metabolic process	Gene Ontology	GO:0045935	biological process	59	358	0.00588441
		regulation of gene expression	Gene Ontology	GO:0010468	biological process	114	829	0.0060116
		cellular developmental process	Gene Ontology	GO:0048869	biological process	104	742	0.00628171
		regulation of cell differentiation	Gene Ontology	GO:0045595	biological process	50	288	0.00628171
		cellular metabolic process	Gene Ontology	GO:0044237	biological process	280	2399	0.00641146
		regulation of nucleic acid-templated transcription	Gene Ontology	GO:1903506	biological process	96	674	0.00641146
		regulation of RNA biosynthetic process	Gene Ontology	GO:2001141	biological process	96	674	0.00641146
		negative regulation of developmental process	Gene Ontology	GO:0051093	biological process	32	154	0.00641146
		transcription, DNA-templated	Gene Ontology	GO:0006351	biological process	98	692	0.00641146
		cell differentiation	Gene Ontology	GO:0030154	biological process	99	701	0.00641146
		positive regulation of nucleic acid-templated transcription	Gene Ontology	GO:1903508	biological process	55	330	0.00641146
		positive regulation of RNA biosynthetic process	Gene Ontology	GO:1902680	biological process	55	330	0.00641146
		positive regulation of cell differentiation	Gene Ontology	GO:0045597	biological process	34	169	0.00641146
		regulation of RNA metabolic process	Gene Ontology	GO:0051252	biological process	99	702	0.00641146
		positive regulation of metabolic process	Gene Ontology	GO:0009893	biological process	95	667	0.00641146
		localization	Gene Ontology	GO:0051179	biological process	152	1181	0.00641146
		regulation of transcription by RNA polymerase II	Gene Ontology	GO:0006357	biological process	65	412	0.00641146
		regulation of metabolic process	Gene Ontology	GO:0019222	biological process	164	1295	0.00685203
		positive regulation of transcription, DNA-templated	Gene Ontology	GO:0045893	biological process	52	308	0.00685203
		metabolic process	Gene Ontology	GO:0008152	biological process	308	2684	0.00697309
		primary metabolic process	Gene Ontology	GO:0044238	biological process	272	2331	0.00697309
		cellular response to chemical stimulus	Gene Ontology	GO:0070887	biological process	80	541	0.00697309
		positive regulation of RNA metabolic process	Gene Ontology	GO:0051254	biological process	56	341	0.00697309
		regulation of multicellular organismal development	Gene Ontology	GO:2000026	biological process	52	309	0.00697309
		nucleic acid-templated transcription	Gene Ontology	GO:0097659	biological process	99	707	0.00705101
		RNA biosynthetic process	Gene Ontology	GO:0032774	biological process	99	707	0.00705101
		positive regulation of developmental process	Gene Ontology	GO:0051094	biological process	43	239	0.00705101
		transcription by RNA polymerase II	Gene Ontology	GO:0006366	biological process	67	433	0.00735491
		organic substance metabolic process	Gene Ontology	GO:0071704	biological process	283	2445	0.00766329
		positive regulation of macromolecule biosynthetic process	Gene Ontology	GO:0010557	biological process	59	369	0.00823245
		cellular response to organic substance	Gene Ontology	GO:0071310	biological process	67	436	0.0084692
		protein metabolic process	Gene Ontology	GO:0019538	biological process	161	1279	0.00878552
		nucleobase-containing compound biosynthetic process	Gene Ontology	GO:0034654	biological process	108	794	0.00881146
		regulation of cellular macromolecule biosynthetic process	Gene Ontology	GO:2000112	biological process	102	741	0.00892259
		negative regulation of cell differentiation	Gene Ontology	GO:0045596	biological process	27	125	0.00920168
		cell junction	Gene Ontology	GO:0030054	biological process	37	198	0.00932542
		regulation of developmental process	Gene Ontology	GO:0050793	biological process	64	414	0.00936797
		positive regulation of cellular biosynthetic process	Gene Ontology	GO:0031328	biological process	59	373	0.00943665
		regulation of transport	Gene Ontology	GO:0051049	biological process	53	324	0.00943665
		regulation of intracellular signal transduction	Gene Ontology	GO:1902531	biological process	47	276	0.00943665
		protein phosphorylation	Gene Ontology	GO:0006468	biological process	61	390	0.00957462
		negative regulation of metabolic process	Gene Ontology	GO:0009892	biological process	74	500	0.00968842
		cellular aromatic compound metabolic process	Gene Ontology	GO:0006725	biological process	147	1155	0.00970364
		organonitrogen compound metabolic process	Gene Ontology	GO:1901564	biological process	185	1512	0.00970364
		cell adhesion	Gene Ontology	GO:0007155	biological process	36	192	0.00977639
		positive regulation of cellular metabolic process	Gene Ontology	GO:0031325	biological process	89	631	0.00990359
		cellular protein metabolic process	Gene Ontology	GO:0044267	biological process	141	1103	0.0106079
		cellular macromolecule biosynthetic process	Gene Ontology	GO:0034645	biological process	127	975	0.0108743
		negative regulation of response to stimulus	Gene Ontology	GO:0048585	biological process	42	241	0.0119171
		phosphorus metabolic process	Gene Ontology	GO:0006793	biological process	93	672	0.0123807
		nucleobase-containing compound metabolic process	Gene Ontology	GO:0006139	biological process	141	1110	0.0130307
		positive regulation of biosynthetic process	Gene Ontology	GO:0009891	biological process	59	381	0.0134832
		phosphate-containing compound metabolic process	Gene Ontology	GO:0006796	biological process	92	666	0.0135538
		regulation of cellular metabolic process	Gene Ontology	GO:0031323	biological process	153	1224	0.0135656
		positive regulation of cell communication	Gene Ontology	GO:0010647	biological process	49	300	0.0140054
		heterocycle biosynthetic process	Gene Ontology	GO:0018130	biological process	108	811	0.014014
		aromatic compound biosynthetic process	Gene Ontology	GO:0019438	biological process	108	812	0.0143309
		nucleic acid metabolic process	Gene Ontology	GO:0090304	biological process	129	1004	0.0143309
		positive regulation of signaling	Gene Ontology	GO:0023056	biological process	49	301	0.0143309
		regulation of protein metabolic process	Gene Ontology	GO:0051246	biological process	78	548	0.0158029
		anatomical structure development	Gene Ontology	GO:0048856	biological process	129	1009	0.0166589
		regulation of mitotic cell cycle	Gene Ontology	GO:0007346	biological process	20	85	0.0175305
		cellular response to stress	Gene Ontology	GO:0033554	biological process	54	346	0.0176007
		negative regulation of immune system process	Gene Ontology	GO:0002683	biological process	18	72	0.0176007
		regulation of macromolecule biosynthetic process	Gene Ontology	GO:0010556	biological process	103	774	0.017827
		negative regulation of mitotic cell cycle	Gene Ontology	GO:0045930	biological process	12	36	0.0181369
		organic cyclic compound metabolic process	Gene Ontology	GO:1901360	biological process	149	1201	0.0187802
		positive regulation of cell cycle	Gene Ontology	GO:0045787	biological process	16	60	0.0187802
		peptidyl-amino acid modification	Gene Ontology	GO:0018193	biological process	41	242	0.0187802
		cell development	Gene Ontology	GO:0048468	biological process	57	374	0.0198596
		transport	Gene Ontology	GO:0006810	biological process	121	943	0.0202627
		heterocycle metabolic process	Gene Ontology	GO:0046483	biological process	142	1139	0.0206721
		regulation of cellular biosynthetic process	Gene Ontology	GO:0031326	biological process	104	789	0.0212461
		positive regulation of signal transduction	Gene Ontology	GO:0009967	biological process	45	277	0.0221153
		macromolecule biosynthetic process	Gene Ontology	GO:0009059	biological process	128	1011	0.0221153
		inorganic cation transmembrane transport	Gene Ontology	GO:0098662	biological process	31	167	0.0221153
		response to chemical	Gene Ontology	GO:0042221	biological process	107	818	0.0221153
		establishment of localization	Gene Ontology	GO:0051234	biological process	122	958	0.0237723
		positive regulation of transcription by RNA polymerase II	Gene Ontology	GO:0045944	biological process	41	247	0.0248196
		response to external stimulus	Gene Ontology	GO:0009605	biological process	64	440	0.0260994
		regulation of localization	Gene Ontology	GO:0032879	biological process	65	449	0.0262917
		system development	Gene Ontology	GO:0048731	biological process	105	806	0.026532
		organic cyclic compound biosynthetic process	Gene Ontology	GO:1901362	biological process	109	843	0.0267477
		developmental process	Gene Ontology	GO:0032502	biological process	136	1094	0.0269944
		multicellular organism development	Gene Ontology	GO:0007275	biological process	114	891	0.0284111
		protein kinase B signaling	Gene Ontology	GO:0043491	biological process	10	28	0.0286904
		regulation of cell cycle	Gene Ontology	GO:0051726	biological process	34	195	0.0300129
		regulation of cell development	Gene Ontology	GO:0060284	biological process	28	149	0.0300129
		growth	Gene Ontology	GO:0040007	biological process	31	173	0.0328144
		regulation of biosynthetic process	Gene Ontology	GO:0009889	biological process	104	805	0.033808
		actin filament-based process	Gene Ontology	GO:0030029	biological process	24	121	0.0341739
		inorganic ion transmembrane transport	Gene Ontology	GO:0098660	biological process	32	182	0.0354643
		actin cytoskeleton organization	Gene Ontology	GO:0030036	biological process	22	107	0.0354822
		regulation of multicellular organismal process	Gene Ontology	GO:0051239	biological process	69	493	0.0372119
		negative regulation of cell cycle process	Gene Ontology	GO:0010948	biological process	13	47	0.0372119
		positive regulation of DNA replication	Gene Ontology	GO:0045740	biological process	6	10	0.0377501
		skeletal muscle tissue regeneration	Gene Ontology	GO:0043403	biological process	6	10	0.0377501
		regulation of response to stress	Gene Ontology	GO:0080134	biological process	37	224	0.0406314
		cytoskeleton organization	Gene Ontology	GO:0007010	biological process	35	208	0.0406314
		regulation of cellular component organization	Gene Ontology	GO:0051128	biological process	63	443	0.0406314
		myeloid cell differentiation	Gene Ontology	GO:0030099	biological process	18	81	0.0429209
		regulation of proteolysis involved in cellular protein catabolic process	Gene Ontology	GO:1903050	biological process	12	42	0.0429209
		negative regulation of immune response	Gene Ontology	GO:0050777	biological process	9	25	0.0438144
		viral entry into host cell	Gene Ontology	GO:0046718	biological process	7	15	0.0439452
		regulation of DNA replication	Gene Ontology	GO:0006275	biological process	7	15	0.0439452
		regulation of protein modification process	Gene Ontology	GO:0031399	biological process	49	326	0.0464375
		tube morphogenesis	Gene Ontology	GO:0035239	biological process	30	171	0.0466763
		transcription regulator activity	Gene Ontology	GO:0140110	biological process	48	318	0.0471425
		anatomical structure formation involved in morphogenesis	Gene Ontology	GO:0048646	biological process	35	211	0.0474034
		cell cycle process	Gene Ontology	GO:0022402	biological process	34	203	0.0474034
		response to endogenous stimulus	Gene Ontology	GO:0009719	biological process	41	260	0.0474034
		response to hormone	Gene Ontology	GO:0009725	biological process	28	156	0.0474034
		gene expression	Gene Ontology	GO:0010467	biological process	134	1099	0.0477435
		regulation of molecular function	Gene Ontology	GO:0065009	biological process	89	681	0.0483475
		cellular anatomical entity	Gene Ontology	GO:0110165	cellular component	502	4192	1.8023e-06
		intracellular	Gene Ontology	GO:0005622	cellular component	357	2992	0.000760264
		organelle	Gene Ontology	GO:0043226	cellular component	325	2735	0.00115311
		membrane-bounded organelle	Gene Ontology	GO:0043227	cellular component	304	2558	0.00169186
		membrane	Gene Ontology	GO:0016020	cellular component	251	2057	0.00227592
		intracellular organelle	Gene Ontology	GO:0043229	cellular component	285	2414	0.0038478
		cell surface	Gene Ontology	GO:0009986	cellular component	29	127	0.00437557
		adherens junction	Gene Ontology	GO:0005912	cellular component	25	103	0.00555245
		anchoring junction	Gene Ontology	GO:0070161	cellular component	25	104	0.00588441
		cell-substrate junction	Gene Ontology	GO:0030055	cellular component	23	93	0.00641146
		cell-substrate adherens junction	Gene Ontology	GO:0005924	cellular component	23	93	0.00641146
		intrinsic component of membrane	Gene Ontology	GO:0031224	cellular component	175	1397	0.00675493
		plasma membrane	Gene Ontology	GO:0005886	cellular component	117	873	0.0084692
		focal adhesion	Gene Ontology	GO:0005925	cellular component	22	92	0.00968842
		integral component of membrane	Gene Ontology	GO:0016021	cellular component	171	1382	0.0102193
		side of membrane	Gene Ontology	GO:0098552	cellular component	19	75	0.0125801
		cell periphery	Gene Ontology	GO:0071944	cellular component	117	893	0.0140543
		cytoplasm	Gene Ontology	GO:0005737	cellular component	241	2073	0.0148864
		intracellular membrane-bounded organelle	Gene Ontology	GO:0043231	cellular component	242	2108	0.0240329
		external side of plasma membrane	Gene Ontology	GO:0009897	cellular component	13	45	0.0284257
		nucleus	Gene Ontology	GO:0005634	cellular component	166	1387	0.0335522
		binding	Gene Ontology	GO:0005488	molecular function	331	2730	0.000673805
		protein binding	Gene Ontology	GO:0005515	molecular function	172	1304	0.00156371
		transferase activity, transferring phosphorus-containing groups	Gene Ontology	GO:0016772	molecular function	63	370	0.00248524
		kinase activity	Gene Ontology	GO:0016301	molecular function	57	323	0.00248524
		phosphotransferase activity, alcohol group as acceptor	Gene Ontology	GO:0016773	molecular function	52	299	0.005197
		protein kinase activity	Gene Ontology	GO:0004672	molecular function	46	266	0.00878552
		protein serine/threonine kinase activity	Gene Ontology	GO:0004674	molecular function	32	160	0.00881146
		cell adhesion molecule binding	Gene Ontology	GO:0050839	molecular function	12	34	0.0135538
		catalytic activity	Gene Ontology	GO:0003824	molecular function	212	1787	0.0140054
		DNA-binding transcription factor activity	Gene Ontology	GO:0003700	molecular function	44	260	0.014014
		catalytic activity, acting on a protein	Gene Ontology	GO:0140096	molecular function	100	746	0.0175305
		transferase activity	Gene Ontology	GO:0016740	molecular function	98	730	0.0183846
		DNA-binding transcription factor activity, RNA polymerase II-specific	Gene Ontology	GO:0000981	molecular function	19	82	0.0247889
		organic cyclic compound binding	Gene Ontology	GO:0097159	molecular function	156	1281	0.0262917
		heterocyclic compound binding	Gene Ontology	GO:1901363	molecular function	153	1253	0.0264454
		DNA binding	Gene Ontology	GO:0003677	molecular function	63	445	0.0438144
	K13
		cellular process	Gene Ontology	GO:0009987	biological process	247	3547	0.00102776
		locomotion	Gene Ontology	GO:0040011	biological process	33	287	0.0313614
		cell communication	Gene Ontology	GO:0007154	biological process	101	1308	0.0313614
		signal transduction	Gene Ontology	GO:0007165	biological process	96	1230	0.0313614
		intracellular signal transduction	Gene Ontology	GO:0035556	biological process	47	492	0.0313614
		positive regulation of response to external stimulus	Gene Ontology	GO:0032103	biological process	15	85	0.0313614
		transmembrane receptor protein tyrosine kinase signaling pathway	Gene Ontology	GO:0007169	biological process	17	106	0.0313614
		signaling	Gene Ontology	GO:0023052	biological process	99	1296	0.0313614
		cell motility	Gene Ontology	GO:0048870	biological process	28	238	0.0313614
		localization of cell	Gene Ontology	GO:0051674	biological process	28	238	0.0313614
		regulation of biological process	Gene Ontology	GO:0050789	biological process	164	2389	0.0313614
		movement of cell or subcellular component	Gene Ontology	GO:0006928	biological process	33	304	0.0313614
		regulation of locomotion	Gene Ontology	GO:0040012	biological process	20	142	0.0313614
		response to stimulus	Gene Ontology	GO:0050896	biological process	127	1764	0.0313614
		cell migration	Gene Ontology	GO:0016477	biological process	26	215	0.0313614
		primary metabolic process	Gene Ontology	GO:0044238	biological process	160	2331	0.0316918
		regulation of cellular process	Gene Ontology	GO:0050794	biological process	156	2263	0.0316918
		cellular response to stimulus	Gene Ontology	GO:0051716	biological process	111	1512	0.0331812
		cell population proliferation	Gene Ontology	GO:0008283	biological process	38	380	0.0331812
		positive regulation of locomotion	Gene Ontology	GO:0040017	biological process	15	91	0.0331812
		biological regulation	Gene Ontology	GO:0065007	biological process	173	2570	0.0331812
		positive regulation of immune system process	Gene Ontology	GO:0002684	biological process	21	159	0.0331812
		positive regulation of cell motility	Gene Ontology	GO:2000147	biological process	14	84	0.0436184
		immune system process	Gene Ontology	GO:0002376	biological process	44	475	0.0442302
		metabolic process	Gene Ontology	GO:0008152	biological process	178	2684	0.0461537
		regulation of cell motility	Gene Ontology	GO:2000145	biological process	18	130	0.0461537
		cell adhesion	Gene Ontology	GO:0007155	biological process	23	192	0.049538
		cellular anatomical entity	Gene Ontology	GO:0110165	cellular component	282	4192	0.00102776
		membrane	Gene Ontology	GO:0016020	cellular component	145	2057	0.0313614
		binding	Gene Ontology	GO:0005488	molecular function	189	2730	0.0272941
		protein binding	Gene Ontology	GO:0005515	molecular function	100	1304	0.0313614
		phosphatidylinositol 3-kinase activity	Gene Ontology	GO:0035004	molecular function	6	14	0.0436184
	K14
		response to stimulus	Gene Ontology	GO:0050896	biological process	193	1764	1.9061e-05
		cellular process	Gene Ontology	GO:0009987	biological process	336	3547	5.36716e-05
		cell communication	Gene Ontology	GO:0007154	biological process	149	1308	7.9075e-05
		signaling	Gene Ontology	GO:0023052	biological process	144	1296	0.000363883
		biological regulation	Gene Ontology	GO:0065007	biological process	250	2570	0.000458114
		regulation of cellular process	Gene Ontology	GO:0050794	biological process	224	2263	0.000581268
		signal transduction	Gene Ontology	GO:0007165	biological process	136	1230	0.000683563
		cellular response to stimulus	Gene Ontology	GO:0051716	biological process	160	1512	0.0006962
		regulation of biological process	Gene Ontology	GO:0050789	biological process	231	2389	0.00129731
		immune response	Gene Ontology	GO:0006955	biological process	44	275	0.00136301
		immune system process	Gene Ontology	GO:0002376	biological process	63	475	0.00293469
		positive regulation of biological process	Gene Ontology	GO:0048518	biological process	120	1109	0.00401187
		cell motility	Gene Ontology	GO:0048870	biological process	37	238	0.00811141
		localization of cell	Gene Ontology	GO:0051674	biological process	37	238	0.00811141
		regulation of response to stimulus	Gene Ontology	GO:0048583	biological process	78	666	0.00969836
		locomotion	Gene Ontology	GO:0040011	biological process	41	287	0.013925
		metabolic process	Gene Ontology	GO:0008152	biological process	244	2684	0.015692
		intracellular signal transduction	Gene Ontology	GO:0035556	biological process	60	492	0.0206875
		response to stress	Gene Ontology	GO:0006950	biological process	78	692	0.0214436
		positive regulation of response to stimulus	Gene Ontology	GO:0048584	biological process	49	381	0.0241736
		cellular macromolecule metabolic process	Gene Ontology	GO:0044260	biological process	166	1741	0.0258198
		biological adhesion	Gene Ontology	GO:0022610	biological process	30	195	0.0273621
		cell migration	Gene Ontology	GO:0016477	biological process	32	215	0.0280944
		movement of cell or subcellular component	Gene Ontology	GO:0006928	biological process	41	304	0.0280944
		response to organic substance	Gene Ontology	GO:0010033	biological process	62	527	0.0286852
		regulation of cell communication	Gene Ontology	GO:0010646	biological process	63	542	0.0311997
		positive regulation of cellular process	Gene Ontology	GO:0048522	biological process	103	1001	0.0321686
		regulation of signaling	Gene Ontology	GO:0023051	biological process	63	545	0.0323358
		cell adhesion	Gene Ontology	GO:0007155	biological process	29	192	0.0332504
		organic substance metabolic process	Gene Ontology	GO:0071704	biological process	220	2445	0.0347338
		regulation of epithelial cell apoptotic process	Gene Ontology	GO:1904035	biological process	6	11	0.0428161
		cellular metabolic process	Gene Ontology	GO:0044237	biological process	215	2399	0.0452959
		cellular anatomical entity	Gene Ontology	GO:0110165	cellular component	394	4192	1.3691e-05
		membrane	Gene Ontology	GO:0016020	cellular component	213	2057	8.13532e-05
		membrane-bounded organelle	Gene Ontology	GO:0043227	cellular component	247	2558	0.000683563
		cytoplasm	Gene Ontology	GO:0005737	cellular component	204	2073	0.00172938
		organelle	Gene Ontology	GO:0043226	cellular component	256	2735	0.00266806
		cell periphery	Gene Ontology	GO:0071944	cellular component	101	893	0.00401187
		plasma membrane	Gene Ontology	GO:0005886	cellular component	99	873	0.00415176
		intrinsic component of membrane	Gene Ontology	GO:0031224	cellular component	143	1397	0.00712597
		intracellular	Gene Ontology	GO:0005622	cellular component	271	2992	0.00873315
		vesicle	Gene Ontology	GO:0031982	cellular component	86	751	0.00873315
		integral component of membrane	Gene Ontology	GO:0016021	cellular component	140	1382	0.0106376
		intracellular organelle	Gene Ontology	GO:0043229	cellular component	224	2414	0.011148
		side of membrane	Gene Ontology	GO:0098552	cellular component	17	75	0.0170449
		intracellular membrane-bounded organelle	Gene Ontology	GO:0043231	cellular component	197	2108	0.0206875
		endomembrane system	Gene Ontology	GO:0012505	cellular component	77	680	0.0213097
		extracellular region	Gene Ontology	GO:0005576	cellular component	101	969	0.0286852
		extracellular exosome	Gene Ontology	GO:0070062	cellular component	65	564	0.0311997
		extracellular organelle	Gene Ontology	GO:0043230	cellular component	65	566	0.0321686
		extracellular vesicle	Gene Ontology	GO:1903561	cellular component	65	566	0.0321686
		plasma membrane region	Gene Ontology	GO:0098590	cellular component	22	129	0.0367964
		binding	Gene Ontology	GO:0005488	molecular function	275	2730	1.88906e-05
		ion binding	Gene Ontology	GO:0043167	molecular function	134	1340	0.0207968
		calcium ion binding	Gene Ontology	GO:0005509	molecular function	26	156	0.0249409
		carbohydrate derivative binding	Gene Ontology	GO:0097367	molecular function	61	513	0.0273621
		protein binding	Gene Ontology	GO:0005515	molecular function	129	1304	0.0300723
		hydrolase activity	Gene Ontology	GO:0016787	molecular function	85	787	0.0300723
		catalytic activity	Gene Ontology	GO:0003824	molecular function	168	1787	0.0321686
		ribonucleotide binding	Gene Ontology	GO:0032553	molecular function	55	462	0.0367964
		purine ribonucleotide binding	Gene Ontology	GO:0032555	molecular function	54	455	0.0428161
		purine nucleotide binding	Gene Ontology	GO:0017076	molecular function	54	456	0.0438803
	K15
		response to stimulus	Gene Ontology	GO:0050896	biological process	215	1764	1.54935e-08
		cellular process	Gene Ontology	GO:0009987	biological process	369	3547	4.39058e-08
		regulation of response to stimulus	Gene Ontology	GO:0048583	biological process	103	666	9.29582e-08
		positive regulation of biological process	Gene Ontology	GO:0048518	biological process	147	1109	1.91485e-07
		response to stress	Gene Ontology	GO:0006950	biological process	103	692	4.3146e-07
		positive regulation of molecular function	Gene Ontology	GO:0044093	biological process	58	297	6.14662e-07
		biological regulation	Gene Ontology	GO:0065007	biological process	275	2570	1.63766e-06
		cellular response to stimulus	Gene Ontology	GO:0051716	biological process	180	1512	1.7711e-06
		metabolic process	Gene Ontology	GO:0008152	biological process	284	2684	1.87281e-06
		positive regulation of response to stimulus	Gene Ontology	GO:0048584	biological process	66	381	1.96805e-06
		immune system process	Gene Ontology	GO:0002376	biological process	75	475	5.86504e-06
		positive regulation of cellular process	Gene Ontology	GO:0048522	biological process	128	1001	8.43578e-06
		negative regulation of biological process	Gene Ontology	GO:0048519	biological process	119	910	8.57358e-06
		positive regulation of catalytic activity	Gene Ontology	GO:0043085	biological process	47	240	1.04411e-05
		organic substance metabolic process	Gene Ontology	GO:0071704	biological process	258	2445	1.0781e-05
		regulation of immune system process	Gene Ontology	GO:0002682	biological process	46	233	1.0781e-05
		regulation of cellular process	Gene Ontology	GO:0050794	biological process	242	2263	1.09217e-05
		cell communication	Gene Ontology	GO:0007154	biological process	156	1308	1.16101e-05
		negative regulation of cellular process	Gene Ontology	GO:0048523	biological process	109	820	1.24379e-05
		primary metabolic process	Gene Ontology	GO:0044238	biological process	245	2331	3.01511e-05
		positive regulation of immune system process	Gene Ontology	GO:0002684	biological process	35	159	3.68171e-05
		regulation of molecular function	Gene Ontology	GO:0065009	biological process	93	681	3.68171e-05
		regulation of catalytic activity	Gene Ontology	GO:0050790	biological process	67	432	3.68171e-05
		regulation of cell population proliferation	Gene Ontology	GO:0042127	biological process	53	307	3.72556e-05
		regulation of biological process	Gene Ontology	GO:0050789	biological process	249	2389	3.73221e-05
		positive regulation of multicellular organismal process	Gene Ontology	GO:0051240	biological process	49	275	4.10774e-05
		immune response	Gene Ontology	GO:0006955	biological process	49	275	4.10774e-05
		intracellular signal transduction	Gene Ontology	GO:0035556	biological process	73	492	4.10774e-05
		nitrogen compound metabolic process	Gene Ontology	GO:0006807	biological process	232	2204	4.75266e-05
		signaling	Gene Ontology	GO:0023052	biological process	151	1296	4.75579e-05
		cellular metabolic process	Gene Ontology	GO:0044237	biological process	248	2399	5.95837e-05
		signal transduction	Gene Ontology	GO:0007165	biological process	144	1230	6.66975e-05
		regulation of response to stress	Gene Ontology	GO:0080134	biological process	42	224	7.55538e-05
		regulation of biological quality	Gene Ontology	GO:0065008	biological process	89	664	9.32693e-05
		regulation of cell differentiation	Gene Ontology	GO:0045595	biological process	49	288	0.000104104
		negative regulation of nitrogen compound metabolic process	Gene Ontology	GO:0051172	biological process	63	417	0.000118899
		cell population proliferation	Gene Ontology	GO:0008283	biological process	59	380	0.000118899
		localization	Gene Ontology	GO:0051179	biological process	137	1181	0.000169162
		regulation of hydrolase activity	Gene Ontology	GO:0051336	biological process	42	234	0.000169162
		positive regulation of cell differentiation	Gene Ontology	GO:0045597	biological process	34	169	0.00018217
		multicellular organism development	Gene Ontology	GO:0007275	biological process	109	891	0.000232527
		regulation of signal transduction	Gene Ontology	GO:0009966	biological process	70	496	0.000236004
		positive regulation of developmental process	Gene Ontology	GO:0051094	biological process	42	239	0.000244241
		regulation of nitrogen compound metabolic process	Gene Ontology	GO:0051171	biological process	132	1139	0.000244241
		response to external stimulus	Gene Ontology	GO:0009605	biological process	64	440	0.000250245
		macromolecule metabolic process	Gene Ontology	GO:0043170	biological process	212	2044	0.000286605
		regulation of developmental process	Gene Ontology	GO:0050793	biological process	61	414	0.000286605
		regulation of immune response	Gene Ontology	GO:0050776	biological process	26	113	0.00031306
		regulation of cell communication	Gene Ontology	GO:0010646	biological process	74	542	0.000318342
		anatomical structure development	Gene Ontology	GO:0048856	biological process	119	1009	0.000333401
		negative regulation of cellular metabolic process	Gene Ontology	GO:0031324	biological process	64	447	0.000346964
		regulation of signaling	Gene Ontology	GO:0023051	biological process	74	545	0.000346964
		regulation of primary metabolic process	Gene Ontology	GO:0080090	biological process	133	1166	0.000369645
		negative regulation of macromolecule metabolic process	Gene Ontology	GO:0010605	biological process	65	459	0.000369645
		regulation of macromolecule metabolic process	Gene Ontology	GO:0060255	biological process	135	1188	0.000369645
		positive regulation of cell communication	Gene Ontology	GO:0010647	biological process	48	300	0.000374055
		positive regulation of signaling	Gene Ontology	GO:0023056	biological process	48	301	0.000399517
		developmental process	Gene Ontology	GO:0032502	biological process	126	1094	0.000416639
		positive regulation of GTPase activity	Gene Ontology	GO:0043547	biological process	20	74	0.000426288
		cellular response to chemical stimulus	Gene Ontology	GO:0070887	biological process	73	541	0.000426288
		positive regulation of hydrolase activity	Gene Ontology	GO:0051345	biological process	28	133	0.000452166
		positive regulation of signal transduction	Gene Ontology	GO:0009967	biological process	45	277	0.000475074
		positive regulation of metabolic process	Gene Ontology	GO:0009893	biological process	85	667	0.000523303
		cell adhesion	Gene Ontology	GO:0007155	biological process	35	192	0.000549492
		animal organ development	Gene Ontology	GO:0048513	biological process	79	610	0.000618946
		negative regulation of metabolic process	Gene Ontology	GO:0009892	biological process	68	500	0.000618946
		biological adhesion	Gene Ontology	GO:0022610	biological process	35	195	0.000684611
		regulation of apoptotic process	Gene Ontology	GO:0042981	biological process	44	274	0.000684611
		positive regulation of macromolecule metabolic process	Gene Ontology	GO:0010604	biological process	79	614	0.000717452
		regulation of cellular metabolic process	Gene Ontology	GO:0031323	biological process	136	1224	0.000741332
		regulation of intracellular signal transduction	Gene Ontology	GO:1902531	biological process	44	276	0.00076255
		regulation of programmed cell death	Gene Ontology	GO:0043067	biological process	44	276	0.00076255
		regulation of metabolic process	Gene Ontology	GO:0019222	biological process	142	1295	0.000831252
		organonitrogen compound metabolic process	Gene Ontology	GO:1901564	biological process	161	1512	0.000919095
		organic cyclic compound metabolic process	Gene Ontology	GO:1901360	biological process	133	1201	0.00101253
		regulation of response to external stimulus	Gene Ontology	GO:0032101	biological process	32	175	0.00102954
		regulation of multicellular organismal development	Gene Ontology	GO:2000026	biological process	47	309	0.00108208
		regulation of cellular component organization	Gene Ontology	GO:0051128	biological process	61	443	0.00108208
		regulation of multicellular organismal process	Gene Ontology	GO:0051239	biological process	66	493	0.00110706
		regulation of GTPase activity	Gene Ontology	GO:0043087	biological process	20	82	0.0011296
		regulation of cell death	Gene Ontology	GO:0010941	biological process	45	292	0.00114698
		positive regulation of intracellular signal transduction	Gene Ontology	GO:1902533	biological process	32	177	0.00116146
		cellular developmental process	Gene Ontology	GO:0048869	biological process	90	742	0.001179
		defense response	Gene Ontology	GO:0006952	biological process	45	293	0.00118079
		regulation of protein metabolic process	Gene Ontology	GO:0051246	biological process	71	548	0.00129206
		apoptotic process	Gene Ontology	GO:0006915	biological process	49	332	0.00129206
		positive regulation of cell death	Gene Ontology	GO:0010942	biological process	23	107	0.00146003
		positive regulation of cell population proliferation	Gene Ontology	GO:0008284	biological process	31	172	0.00147039
		positive regulation of nitrogen compound metabolic process	Gene Ontology	GO:0051173	biological process	74	582	0.00147039
		phosphate-containing compound metabolic process	Gene Ontology	GO:0006796	biological process	82	666	0.00155227
		programmed cell death	Gene Ontology	GO:0012501	biological process	49	337	0.001696
		cellular aromatic compound metabolic process	Gene Ontology	GO:0006725	biological process	127	1155	0.00169767
		establishment of localization	Gene Ontology	GO:0051234	biological process	109	958	0.00175761
		cell surface receptor signaling pathway	Gene Ontology	GO:0007166	biological process	67	516	0.00184214
		cellular response to organic substance	Gene Ontology	GO:0071310	biological process	59	436	0.00184214
		phosphorus metabolic process	Gene Ontology	GO:0006793	biological process	82	672	0.00194165
		cellular macromolecule metabolic process	Gene Ontology	GO:0044260	biological process	178	1741	0.00198141
		positive regulation of cellular metabolic process	Gene Ontology	GO:0031325	biological process	78	631	0.00198141
		positive regulation of apoptotic process	Gene Ontology	GO:0043065	biological process	22	103	0.00209138
		positive regulation of programmed cell death	Gene Ontology	GO:0043068	biological process	22	104	0.00235038
		locomotion	Gene Ontology	GO:0040011	biological process	43	287	0.00247696
		system development	Gene Ontology	GO:0048731	biological process	94	806	0.00247877
		cell development	Gene Ontology	GO:0048468	biological process	52	374	0.00257584
		tissue development	Gene Ontology	GO:0009888	biological process	50	355	0.0026074
		cell death	Gene Ontology	GO:0008219	biological process	50	355	0.0026074
		positive regulation of immune response	Gene Ontology	GO:0050778	biological process	20	90	0.00263901
		cellular response to stress	Gene Ontology	GO:0033554	biological process	49	346	0.00268086
		positive regulation of cell projection organization	Gene Ontology	GO:0031346	biological process	14	48	0.00277618
		response to organic substance	Gene Ontology	GO:0010033	biological process	67	527	0.00289733
		cellular component organization	Gene Ontology	GO:0016043	biological process	116	1054	0.00309654
		negative regulation of cellular component organization	Gene Ontology	GO:0051129	biological process	22	108	0.00345764
		regulation of cell development	Gene Ontology	GO:0060284	biological process	27	149	0.00345764
		positive regulation of response to external stimulus	Gene Ontology	GO:0032103	biological process	19	85	0.00349831
		negative regulation of nucleobase-containing compound metabolic process	Gene Ontology	GO:0045934	biological process	37	238	0.00361366
		cellular nitrogen compound metabolic process	Gene Ontology	GO:0034641	biological process	140	1330	0.00369749
		regulation of anatomical structure size	Gene Ontology	GO:0090066	biological process	22	109	0.0037632
		response to oxygen-containing compound	Gene Ontology	GO:1901700	biological process	37	239	0.00382021
		activation of immune response	Gene Ontology	GO:0002253	biological process	15	57	0.00386317
		regulation of plasma membrane bounded cell projection organization	Gene Ontology	GO:0120035	biological process	18	79	0.0041126
		transport	Gene Ontology	GO:0006810	biological process	105	943	0.00420843
		negative regulation of response to stimulus	Gene Ontology	GO:0048585	biological process	37	241	0.00429433
		regulation of cell projection organization	Gene Ontology	GO:0031344	biological process	18	80	0.00459263
		heterocycle metabolic process	Gene Ontology	GO:0046483	biological process	122	1139	0.00508995
		cellular chemical homeostasis	Gene Ontology	GO:0055082	biological process	24	129	0.00518825
		cellular cation homeostasis	Gene Ontology	GO:0030003	biological process	20	97	0.00537631
		cell differentiation	Gene Ontology	GO:0030154	biological process	82	701	0.00537631
		cellular component organization or biogenesis	Gene Ontology	GO:0071840	biological process	119	1108	0.00543238
		cellular biosynthetic process	Gene Ontology	GO:0044249	biological process	129	1225	0.00610548
		movement of cell or subcellular component	Gene Ontology	GO:0006928	biological process	43	304	0.00610548
		cell motility	Gene Ontology	GO:0048870	biological process	36	238	0.00615418
		localization of cell	Gene Ontology	GO:0051674	biological process	36	238	0.00615418
		leukocyte cell-cell adhesion	Gene Ontology	GO:0007159	biological process	15	61	0.00636986
		actin cytoskeleton organization	Gene Ontology	GO:0030036	biological process	21	107	0.00636986
		cellular ion homeostasis	Gene Ontology	GO:0006873	biological process	20	99	0.00636986
		organic substance biosynthetic process	Gene Ontology	GO:1901576	biological process	131	1251	0.00636986
		biosynthetic process	Gene Ontology	GO:0009058	biological process	133	1275	0.0065463
		response to chemical	Gene Ontology	GO:0042221	biological process	92	818	0.00687705
		negative regulation of macromolecule biosynthetic process	Gene Ontology	GO:0010558	biological process	36	241	0.00716413
		protein metabolic process	Gene Ontology	GO:0019538	biological process	133	1279	0.00722696
		negative regulation of cellular biosynthetic process	Gene Ontology	GO:0031327	biological process	37	251	0.00738825
		regulation of cellular response to stress	Gene Ontology	GO:0080135	biological process	20	101	0.00748004
		negative regulation of RNA metabolic process	Gene Ontology	GO:0051253	biological process	34	224	0.00781556
		immune response-regulating signaling pathway	Gene Ontology	GO:0002764	biological process	13	49	0.00804532
		homeostatic process	Gene Ontology	GO:0042592	biological process	44	321	0.00843528
		cytoskeleton organization	Gene Ontology	GO:0007010	biological process	32	208	0.00925897
		negative regulation of biosynthetic process	Gene Ontology	GO:0009890	biological process	37	255	0.00929421
		positive regulation of transport	Gene Ontology	GO:0051050	biological process	27	163	0.00929477
		cell activation	Gene Ontology	GO:0001775	biological process	30	190	0.00929477
		supramolecular fiber organization	Gene Ontology	GO:0097435	biological process	21	112	0.00969966
		negative regulation of protein metabolic process	Gene Ontology	GO:0051248	biological process	31	200	0.00983132
		nucleobase-containing compound metabolic process	Gene Ontology	GO:0006139	biological process	117	1110	0.00996344
		immune response-activating signal transduction	Gene Ontology	GO:0002757	biological process	12	44	0.0104279
		regulation of cell morphogenesis	Gene Ontology	GO:0022604	biological process	16	73	0.0105342
		MAPK cascade	Gene Ontology	GO:0000165	biological process	25	148	0.0112728
		regulation of cellular protein metabolic process	Gene Ontology	GO:0032268	biological process	62	511	0.0112728
		regulation of localization	Gene Ontology	GO:0032879	biological process	56	449	0.0113755
		regulation of defense response	Gene Ontology	GO:0031347	biological process	21	114	0.0113755
		regulation of MAPK cascade	Gene Ontology	GO:0043408	biological process	23	131	0.0113755
		regulation of hemopoiesis	Gene Ontology	GO:1903706	biological process	14	59	0.011579
		phosphorylation	Gene Ontology	GO:0016310	biological process	59	481	0.0117111
		positive regulation of cell development	Gene Ontology	GO:0010720	biological process	17	82	0.0118153
		regulation of potassium ion transport	Gene Ontology	GO:0043266	biological process	6	10	0.0118421
		cell morphogenesis	Gene Ontology	GO:0000902	biological process	26	158	0.0118839
		transmembrane transport	Gene Ontology	GO:0055085	biological process	45	339	0.0120881
		cell-cell adhesion	Gene Ontology	GO:0098609	biological process	20	107	0.0124966
		regulation of cellular component size	Gene Ontology	GO:0032535	biological process	17	83	0.0128927
		gene expression	Gene Ontology	GO:0010467	biological process	115	1099	0.0130559
		cell migration	Gene Ontology	GO:0016477	biological process	32	215	0.0134555
		cellular component morphogenesis	Gene Ontology	GO:0032989	biological process	28	178	0.0134555
		proteolysis	Gene Ontology	GO:0006508	biological process	47	362	0.0136636
		regulation of organelle organization	Gene Ontology	GO:0033043	biological process	35	244	0.0138248
		organic cyclic compound biosynthetic process	Gene Ontology	GO:1901362	biological process	92	843	0.0138332
		cellular component assembly	Gene Ontology	GO:0022607	biological process	53	425	0.0144738
		inflammatory response	Gene Ontology	GO:0006954	biological process	22	126	0.0144738
		cell junction	Gene Ontology	GO:0030054	biological process	30	198	0.0145075
		anatomical structure morphogenesis	Gene Ontology	GO:0009653	biological process	57	467	0.0145888
		signal transduction by protein phosphorylation	Gene Ontology	GO:0023014	biological process	26	162	0.0149867
		response to molecule of bacterial origin	Gene Ontology	GO:0002237	biological process	14	62	0.0155204
		cell projection organization	Gene Ontology	GO:0030030	biological process	28	181	0.0156693
		regulation of protein modification process	Gene Ontology	GO:0031399	biological process	43	326	0.0159057
		negative regulation of cell population proliferation	Gene Ontology	GO:0008285	biological process	21	119	0.0159775
		cellular divalent inorganic cation homeostasis	Gene Ontology	GO:0072503	biological process	15	70	0.0160532
		negative regulation of cellular protein metabolic process	Gene Ontology	GO:0032269	biological process	29	191	0.0162397
		regulation of myeloid cell differentiation	Gene Ontology	GO:0045637	biological process	11	41	0.0163973
		developmental growth	Gene Ontology	GO:0048589	biological process	20	111	0.0163973
		cation homeostasis	Gene Ontology	GO:0055080	biological process	20	111	0.0163973
		positive regulation of macromolecule biosynthetic process	Gene Ontology	GO:0010557	biological process	47	369	0.0174249
		divalent inorganic cation homeostasis	Gene Ontology	GO:0072507	biological process	15	71	0.0174824
		cellular metal ion homeostasis	Gene Ontology	GO:0006875	biological process	17	87	0.017543
		inorganic ion homeostasis	Gene Ontology	GO:0098771	biological process	20	112	0.017543
		cellular homeostasis	Gene Ontology	GO:0019725	biological process	25	156	0.0175954
		actin filament-based process	Gene Ontology	GO:0030029	biological process	21	121	0.0181051
		positive regulation of biosynthetic process	Gene Ontology	GO:0009891	biological process	48	381	0.018515
		cell cycle process	Gene Ontology	GO:0022402	biological process	30	203	0.018515
		regulation of neurogenesis	Gene Ontology	GO:0050767	biological process	20	113	0.0189402
		multicellular organismal process	Gene Ontology	GO:0032501	biological process	131	1302	0.019019
		regulation of nucleobase-containing compound metabolic process	Gene Ontology	GO:0019219	biological process	81	735	0.0190607
		regulation of phosphorus metabolic process	Gene Ontology	GO:0051174	biological process	41	311	0.0190607
		regulation of phosphate metabolic process	Gene Ontology	GO:0019220	biological process	41	311	0.0190607
		cellular nitrogen compound biosynthetic process	Gene Ontology	GO:0044271	biological process	104	993	0.0191814
		positive regulation of myeloid cell differentiation	Gene Ontology	GO:0045639	biological process	8	23	0.019578
		negative regulation of RNA biosynthetic process	Gene Ontology	GO:1902679	biological process	31	214	0.0197862
		negative regulation of nucleic acid-templated transcription	Gene Ontology	GO:1903507	biological process	31	214	0.0197862
		positive regulation of cellular biosynthetic process	Gene Ontology	GO:0031328	biological process	47	373	0.0198372
		response to other organism	Gene Ontology	GO:0051707	biological process	34	243	0.0198372
		positive regulation of hemopoiesis	Gene Ontology	GO:1903708	biological process	10	36	0.0202963
		positive regulation of ion transport	Gene Ontology	GO:0043270	biological process	11	43	0.0206319
		response to external biotic stimulus	Gene Ontology	GO:0043207	biological process	34	244	0.0208825
		response to biotic stimulus	Gene Ontology	GO:0009607	biological process	35	254	0.021125
		regulation of transport	Gene Ontology	GO:0051049	biological process	42	324	0.0214324
		response to lipopolysaccharide	Gene Ontology	GO:0032496	biological process	13	58	0.0214324
		multi-organism process	Gene Ontology	GO:0051704	biological process	54	448	0.0214324
		negative regulation of cellular macromolecule biosynthetic process	Gene Ontology	GO:2000113	biological process	33	235	0.0214324
		regulation of leukocyte activation	Gene Ontology	GO:0002694	biological process	17	90	0.0216144
		regulation of neuron differentiation	Gene Ontology	GO:0045664	biological process	17	90	0.0216144
		response to cytokine	Gene Ontology	GO:0034097	biological process	25	160	0.0216144
		regulation of nervous system development	Gene Ontology	GO:0051960	biological process	22	133	0.0216144
		macromolecule biosynthetic process	Gene Ontology	GO:0009059	biological process	105	1011	0.0216144
		cellular response to cytokine stimulus	Gene Ontology	GO:0071345	biological process	23	142	0.0216144
		cellular calcium ion homeostasis	Gene Ontology	GO:0006874	biological process	14	66	0.0216144
		calcium ion homeostasis	Gene Ontology	GO:0055074	biological process	14	66	0.0216144
		chemical homeostasis	Gene Ontology	GO:0048878	biological process	30	207	0.0217427
		tumor necrosis factor-mediated signaling pathway	Gene Ontology	GO:0033209	biological process	7	18	0.0217593
		plasma membrane bounded cell projection organization	Gene Ontology	GO:0120036	biological process	27	179	0.0219357
		apoptotic signaling pathway	Gene Ontology	GO:0097190	biological process	20	116	0.0221742
		regulation of interleukin-1 beta production	Gene Ontology	GO:0032651	biological process	5	8	0.0223975
		protein-containing complex subunit organization	Gene Ontology	GO:0043933	biological process	38	286	0.0224583
		negative regulation of gene expression	Gene Ontology	GO:0010629	biological process	38	286	0.0224583
		regulation of MAP kinase activity	Gene Ontology	GO:0043405	biological process	13	59	0.0229298
		heterocycle biosynthetic process	Gene Ontology	GO:0018130	biological process	87	811	0.0230994
		defense response to other organism	Gene Ontology	GO:0098542	biological process	29	199	0.0231882
		regulation of cellular biosynthetic process	Gene Ontology	GO:0031326	biological process	85	789	0.0231882
		cell cycle	Gene Ontology	GO:0007049	biological process	36	267	0.0231882
		regulation of phosphorylation	Gene Ontology	GO:0042325	biological process	37	277	0.0231882
		positive regulation of protein metabolic process	Gene Ontology	GO:0051247	biological process	39	297	0.0231882
		regulation of protein complex assembly	Gene Ontology	GO:0043254	biological process	14	67	0.0231882
		regulation of neural precursor cell proliferation	Gene Ontology	GO:2000177	biological process	6	13	0.0232133
		aromatic compound biosynthetic process	Gene Ontology	GO:0019438	biological process	87	812	0.0232482
		ion homeostasis	Gene Ontology	GO:0050801	biological process	21	126	0.0235814
		regulation of cell adhesion	Gene Ontology	GO:0030155	biological process	18	100	0.0235814
		protein phosphorylation	Gene Ontology	GO:0006468	biological process	48	390	0.0239509
		regulation of protein kinase activity	Gene Ontology	GO:0045859	biological process	22	136	0.0254551
		positive regulation of nervous system development	Gene Ontology	GO:0051962	biological process	15	76	0.0254551
		regulation of lymphocyte activation	Gene Ontology	GO:0051249	biological process	15	76	0.0254551
		regulation of production of molecular mediator of immune response	Gene Ontology	GO:0002700	biological process	8	25	0.0257595
		growth	Gene Ontology	GO:0040007	biological process	26	173	0.0258202
		regulation of biosynthetic process	Gene Ontology	GO:0009889	biological process	86	805	0.0258202
		positive regulation of MAPK cascade	Gene Ontology	GO:0043410	biological process	17	93	0.0264584
		positive regulation of growth	Gene Ontology	GO:0045927	biological process	12	53	0.0264584
		mitotic cell cycle	Gene Ontology	GO:0000278	biological process	22	137	0.0269763
		regulation of cellular component biogenesis	Gene Ontology	GO:0044087	biological process	22	137	0.0269763
		protein-containing complex assembly	Gene Ontology	GO:0065003	biological process	35	261	0.0272928
		secretion	Gene Ontology	GO:0046903	biological process	28	193	0.027329
		regulation of macromolecule biosynthetic process	Gene Ontology	GO:0010556	biological process	83	774	0.0274085
		positive regulation of neuron differentiation	Gene Ontology	GO:0045666	biological process	11	46	0.0274422
		cellular response to DNA damage stimulus	Gene Ontology	GO:0006974	biological process	24	156	0.0280824
		innate immune response	Gene Ontology	GO:0045087	biological process	21	129	0.0285906
		regulation of anatomical structure morphogenesis	Gene Ontology	GO:0022603	biological process	26	175	0.0285906
		positive regulation of defense response	Gene Ontology	GO:0031349	biological process	12	54	0.0291768
		regulation of endothelial cell apoptotic process	Gene Ontology	GO:2000351	biological process	5	9	0.0291768
		nervous system development	Gene Ontology	GO:0007399	biological process	43	344	0.0293038
		regulation of protein phosphorylation	Gene Ontology	GO:0001932	biological process	34	253	0.0293038
		regulation of cytoskeleton organization	Gene Ontology	GO:0051493	biological process	15	78	0.029664
		small GTPase mediated signal transduction	Gene Ontology	GO:0007264	biological process	19	112	0.029664
		regulation of cell cycle	Gene Ontology	GO:0051726	biological process	28	195	0.0299024
		mitotic cell cycle process	Gene Ontology	GO:1903047	biological process	20	121	0.0299035
		peptide secretion	Gene Ontology	GO:0002790	biological process	17	95	0.0301557
		positive regulation of cellular component organization	Gene Ontology	GO:0051130	biological process	30	215	0.031026
		regulation of response to DNA damage stimulus	Gene Ontology	GO:2001020	biological process	9	33	0.0311674
		actin polymerization or depolymerization	Gene Ontology	GO:0008154	biological process	10	40	0.0311674
		positive regulation of I-kappaB kinase/NF-kappaB signaling	Gene Ontology	GO:0043123	biological process	10	40	0.0311674
		positive regulation of gene expression	Gene Ontology	GO:0010628	biological process	45	367	0.0315488
		I-kappaB kinase/NF-kappaB signaling	Gene Ontology	GO:0007249	biological process	12	55	0.0317629
		leukocyte aggregation	Gene Ontology	GO:0070486	biological process	4	5	0.031979
		regulation of cell activation	Gene Ontology	GO:0050865	biological process	17	96	0.0322539
		actin filament organization	Gene Ontology	GO:0007015	biological process	13	63	0.0322539
		positive regulation of neurogenesis	Gene Ontology	GO:0050769	biological process	13	63	0.0322539
		cellular macromolecule biosynthetic process	Gene Ontology	GO:0034645	biological process	100	975	0.03273
		positive regulation of nucleobase-containing compound metabolic process	Gene Ontology	GO:0045935	biological process	44	358	0.0329953
		regulation of cell cycle process	Gene Ontology	GO:0010564	biological process	18	105	0.0329953
		nucleobase-containing compound biosynthetic process	Gene Ontology	GO:0034654	biological process	84	794	0.033236
		cellular response to external stimulus	Gene Ontology	GO:0071496	biological process	11	48	0.0334614
		regulation of B cell activation	Gene Ontology	GO:0050864	biological process	8	27	0.0338455
		regulation of cytokine secretion	Gene Ontology	GO:0050707	biological process	8	27	0.0338455
		regulation of gene expression	Gene Ontology	GO:0010468	biological process	87	829	0.0340558
		leukocyte activation	Gene Ontology	GO:0045321	biological process	24	160	0.0342173
		transcription by RNA polymerase II	Gene Ontology	GO:0006366	biological process	51	433	0.0343264
		metal ion homeostasis	Gene Ontology	GO:0055065	biological process	17	97	0.0343264
		positive regulation of peptide secretion	Gene Ontology	GO:0002793	biological process	10	41	0.0345675
		positive regulation of apoptotic signaling pathway	Gene Ontology	GO:2001235	biological process	9	34	0.0348422
		positive regulation of neuron projection development	Gene Ontology	GO:0010976	biological process	9	34	0.0348422
		regulation of locomotion	Gene Ontology	GO:0040012	biological process	22	142	0.0350673
		positive regulation of protein polymerization	Gene Ontology	GO:0032273	biological process	7	21	0.0351816
		digestion	Gene Ontology	GO:0007586	biological process	7	21	0.0351816
		immune response-regulating cell surface receptor signaling pathway	Gene Ontology	GO:0002768	biological process	7	21	0.0351816
		negative regulation of transcription, DNA-templated	Gene Ontology	GO:0045892	biological process	29	209	0.0359306
		positive regulation of nucleic acid-templated transcription	Gene Ontology	GO:1903508	biological process	41	330	0.0359306
		positive regulation of RNA biosynthetic process	Gene Ontology	GO:1902680	biological process	41	330	0.0359306
		nucleic acid metabolic process	Gene Ontology	GO:0090304	biological process	102	1004	0.0359306
		interleukin-1 beta production	Gene Ontology	GO:0032611	biological process	5	10	0.0359306
		regulation of interleukin-1 production	Gene Ontology	GO:0032652	biological process	5	10	0.0359306
		endothelial cell apoptotic process	Gene Ontology	GO:0072577	biological process	5	10	0.0359306
		myeloid cell differentiation	Gene Ontology	GO:0030099	biological process	15	81	0.0359306
		regulation of peptide secretion	Gene Ontology	GO:0002791	biological process	15	81	0.0359306
		organic substance transport	Gene Ontology	GO:0071702	biological process	54	468	0.03664
		chordate embryonic development	Gene Ontology	GO:0043009	biological process	21	134	0.03664
		cellular component biogenesis	Gene Ontology	GO:0044085	biological process	56	492	0.0400822
		regulation of I-kappaB kinase/NF-kappaB signaling	Gene Ontology	GO:0043122	biological process	11	50	0.0403819
		positive regulation of DNA-binding transcription factor activity	Gene Ontology	GO:0051091	biological process	11	50	0.0403819
		regulation of peptidyl-tyrosine phosphorylation	Gene Ontology	GO:0050730	biological process	7	22	0.0406646
		RNA splicing, via transesterification reactions	Gene Ontology	GO:0000375	biological process	13	66	0.0406646
		RNA splicing, via transesterification reactions with bulged adenosine as nucleophile	Gene Ontology	GO:0000377	biological process	13	66	0.0406646
		positive regulation of secretion	Gene Ontology	GO:0051047	biological process	13	66	0.0406646
		mRNA splicing, via spliceosome	Gene Ontology	GO:0000398	biological process	13	66	0.0406646
		regulation of neuron projection development	Gene Ontology	GO:0010975	biological process	12	58	0.0406646
		peptidyl-tyrosine phosphorylation	Gene Ontology	GO:0018108	biological process	12	58	0.0406646
		peptidyl-tyrosine modification	Gene Ontology	GO:0018212	biological process	12	58	0.0406646
		cellular protein metabolic process	Gene Ontology	GO:0044267	biological process	110	1103	0.0408898
		neurogenesis	Gene Ontology	GO:0022008	biological process	32	242	0.0409394
		protein localization	Gene Ontology	GO:0008104	biological process	47	397	0.0410043
		embryo development ending in birth or egg hatching	Gene Ontology	GO:0009792	biological process	21	136	0.0410043
		regulation of protein serine/threonine kinase activity	Gene Ontology	GO:0071900	biological process	15	83	0.0418708
		embryo development	Gene Ontology	GO:0009790	biological process	28	203	0.041897
		positive regulation of pseudopodium assembly	Gene Ontology	GO:0031274	biological process	4	6	0.0429557
		pseudopodium organization	Gene Ontology	GO:0031268	biological process	4	6	0.0429557
		pseudopodium assembly	Gene Ontology	GO:0031269	biological process	4	6	0.0429557
		regulation of pseudopodium assembly	Gene Ontology	GO:0031272	biological process	4	6	0.0429557
		positive regulation of leukocyte migration	Gene Ontology	GO:0002687	biological process	8	29	0.0429557
		cellular response to tumor necrosis factor	Gene Ontology	GO:0071356	biological process	8	29	0.0429557
		regulation of protein polymerization	Gene Ontology	GO:0032271	biological process	9	36	0.0429557
		positive regulation of developmental growth	Gene Ontology	GO:0048639	biological process	9	36	0.0429557
		positive regulation of cell adhesion	Gene Ontology	GO:0045785	biological process	13	67	0.0437536
		positive regulation of phosphorylation	Gene Ontology	GO:0042327	biological process	25	175	0.0437536
		organic substance catabolic process	Gene Ontology	GO:1901575	biological process	43	357	0.0437536
		leukocyte migration	Gene Ontology	GO:0050900	biological process	12	59	0.0438783
		positive regulation of phosphate metabolic process	Gene Ontology	GO:0045937	biological process	26	185	0.0443709
		positive regulation of phosphorus metabolic process	Gene Ontology	GO:0010562	biological process	26	185	0.0443709
		regulation of cellular macromolecule biosynthetic process	Gene Ontology	GO:2000112	biological process	78	741	0.0447568
		secretion by cell	Gene Ontology	GO:0032940	biological process	24	166	0.0447641
		regulation of epithelial cell apoptotic process	Gene Ontology	GO:1904035	biological process	5	11	0.0447641
		calcium ion transmembrane transport	Gene Ontology	GO:0070588	biological process	10	44	0.0459323
		ossification	Gene Ontology	GO:0001503	biological process	14	76	0.0459323
		regulation of transcription by RNA polymerase II	Gene Ontology	GO:0006357	biological process	48	412	0.0463781
		regulation of cell shape	Gene Ontology	GO:0008360	biological process	7	23	0.0463781
		regulation of kinase activity	Gene Ontology	GO:0043549	biological process	22	148	0.0467589
		neuron development	Gene Ontology	GO:0048666	biological process	22	148	0.0467589
		inorganic cation transmembrane transport	Gene Ontology	GO:0098662	biological process	24	167	0.0467589
		regulation of actin cytoskeleton organization	Gene Ontology	GO:0032956	biological process	11	52	0.0469768
		cell-substrate adhesion	Gene Ontology	GO:0031589	biological process	11	52	0.0469768
		positive regulation of cell cycle	Gene Ontology	GO:0045787	biological process	12	60	0.0469871
		production of molecular mediator of immune response	Gene Ontology	GO:0002440	biological process	9	37	0.0469871
		regulation of actin filament length	Gene Ontology	GO:0030832	biological process	9	37	0.0469871
		regulation of actin polymerization or depolymerization	Gene Ontology	GO:0008064	biological process	9	37	0.0469871
		digestive system process	Gene Ontology	GO:0022600	biological process	6	17	0.0472349
		activation of innate immune response	Gene Ontology	GO:0002218	biological process	8	30	0.0472817
		positive regulation of NF-kappaB transcription factor activity	Gene Ontology	GO:0051092	biological process	8	30	0.0472817
		positive regulation of transcription, DNA-templated	Gene Ontology	GO:0045893	biological process	38	308	0.0473784
		regulation of apoptotic signaling pathway	Gene Ontology	GO:2001233	biological process	14	77	0.048451
		lymphocyte activation	Gene Ontology	GO:0046649	biological process	21	140	0.0496533
		regulation of innate immune response	Gene Ontology	GO:0045088	biological process	10	45	0.049876
		organophosphate metabolic process	Gene Ontology	GO:0019637	biological process	26	188	0.049876
		cellular anatomical entity	Gene Ontology	GO:0110165	cellular component	434	4192	2.12597e-09
		organelle	Gene Ontology	GO:0043226	cellular component	305	2735	1.13273e-08
		intracellular	Gene Ontology	GO:0005622	cellular component	325	2992	1.54935e-08
		membrane-bounded organelle	Gene Ontology	GO:0043227	cellular component	279	2558	2.83539e-07
		intracellular organelle	Gene Ontology	GO:0043229	cellular component	262	2414	1.39884e-06
		cytoplasm	Gene Ontology	GO:0005737	cellular component	231	2073	1.7711e-06
		side of membrane	Gene Ontology	GO:0098552	cellular component	22	75	8.57419e-05
		membrane	Gene Ontology	GO:0016020	cellular component	215	2057	0.000169162
		vesicle	Gene Ontology	GO:0031982	cellular component	96	751	0.000185591
		intracellular membrane-bounded organelle	Gene Ontology	GO:0043231	cellular component	217	2108	0.000325271
		cell periphery	Gene Ontology	GO:0071944	cellular component	108	893	0.000344823
		plasma membrane	Gene Ontology	GO:0005886	cellular component	106	873	0.000346964
		extracellular region	Gene Ontology	GO:0005576	cellular component	115	969	0.000349337
		non-membrane-bounded organelle	Gene Ontology	GO:0043228	cellular component	92	744	0.000618946
		intracellular non-membrane-bounded organelle	Gene Ontology	GO:0043232	cellular component	92	744	0.000618946
		cytoskeleton	Gene Ontology	GO:0005856	cellular component	49	318	0.000618946
		extracellular space	Gene Ontology	GO:0005615	cellular component	97	804	0.000797269
		extracellular exosome	Gene Ontology	GO:0070062	cellular component	73	564	0.0011296
		extracellular organelle	Gene Ontology	GO:0043230	cellular component	73	566	0.001179
		extracellular vesicle	Gene Ontology	GO:1903561	cellular component	73	566	0.001179
		plasma membrane region	Gene Ontology	GO:0098590	cellular component	26	129	0.00127342
		external side of plasma membrane	Gene Ontology	GO:0009897	cellular component	13	45	0.00475576
		nucleus	Gene Ontology	GO:0005634	cellular component	144	1387	0.00487826
		intrinsic component of plasma membrane	Gene Ontology	GO:0031226	cellular component	39	278	0.0112728
		focal adhesion	Gene Ontology	GO:0005925	cellular component	18	92	0.0139376
		cell-substrate adherens junction	Gene Ontology	GO:0005924	cellular component	18	93	0.0149867
		cell-substrate junction	Gene Ontology	GO:0030055	cellular component	18	93	0.0149867
		cell surface	Gene Ontology	GO:0009986	cellular component	22	127	0.0154075
		cytoplasmic side of plasma membrane	Gene Ontology	GO:0009898	cellular component	9	28	0.0165454
		integral component of plasma membrane	Gene Ontology	GO:0005887	cellular component	37	268	0.0166127
		cytoplasmic side of membrane	Gene Ontology	GO:0098562	cellular component	9	30	0.0216144
		intrinsic component of membrane	Gene Ontology	GO:0031224	cellular component	137	1397	0.0285906
		adherens junction	Gene Ontology	GO:0005912	cellular component	18	103	0.029191
		anchoring junction	Gene Ontology	GO:0070161	cellular component	18	104	0.0311544
		microtubule cytoskeleton	Gene Ontology	GO:0015630	cellular component	28	199	0.0354006
		integral component of membrane	Gene Ontology	GO:0016021	cellular component	134	1382	0.0398641
		apical plasma membrane	Gene Ontology	GO:0016324	cellular component	9	37	0.0469871
		catalytic step 2 spliceosome	Gene Ontology	GO:0071013	cellular component	9	37	0.0469871
		binding	Gene Ontology	GO:0005488	molecular function	303	2730	1.54935e-08
		protein binding	Gene Ontology	GO:0005515	molecular function	160	1304	1.96805e-06
		catalytic activity	Gene Ontology	GO:0003824	molecular function	196	1787	4.10774e-05
		enzyme activator activity	Gene Ontology	GO:0008047	molecular function	22	72	5.29669e-05
		hydrolase activity	Gene Ontology	GO:0016787	molecular function	101	787	9.91408e-05
		enzyme binding	Gene Ontology	GO:0019899	molecular function	55	364	0.000369645
		anion binding	Gene Ontology	GO:0043168	molecular function	83	645	0.000489022
		molecular function regulator	Gene Ontology	GO:0098772	molecular function	60	424	0.000684611
		ion binding	Gene Ontology	GO:0043167	molecular function	145	1340	0.00113287
		signaling receptor binding	Gene Ontology	GO:0005102	molecular function	50	343	0.00142084
		enzyme regulator activity	Gene Ontology	GO:0030234	molecular function	36	215	0.00146003
		small molecule binding	Gene Ontology	GO:0036094	molecular function	82	667	0.00161376
		carbohydrate derivative binding	Gene Ontology	GO:0097367	molecular function	66	513	0.00250717
		protein domain specific binding	Gene Ontology	GO:0019904	molecular function	21	99	0.00305124
		GTPase activator activity	Gene Ontology	GO:0005096	molecular function	10	26	0.00420843
		GTPase activity	Gene Ontology	GO:0003924	molecular function	25	136	0.00466778
		nucleoside-triphosphatase activity	Gene Ontology	GO:0017111	molecular function	33	207	0.00506808
		organic cyclic compound binding	Gene Ontology	GO:0097159	molecular function	134	1281	0.00599824
		nucleoside-triphosphatase regulator activity	Gene Ontology	GO:0060589	molecular function	11	34	0.00615418
		GTPase regulator activity	Gene Ontology	GO:0030695	molecular function	10	28	0.00615418
		nucleotide binding	Gene Ontology	GO:0000166	molecular function	69	569	0.00636986
		nucleoside phosphate binding	Gene Ontology	GO:1901265	molecular function	69	569	0.00636986
		pyrophosphatase activity	Gene Ontology	GO:0016462	molecular function	33	212	0.00663663
		hydrolase activity, acting on acid anhydrides, in phosphorus-containing anhydrides	Gene Ontology	GO:0016818	molecular function	33	214	0.0074731
		hydrolase activity, acting on acid anhydrides	Gene Ontology	GO:0016817	molecular function	33	214	0.0074731
		kinase activity	Gene Ontology	GO:0016301	molecular function	44	323	0.00929477
		lipid binding	Gene Ontology	GO:0008289	molecular function	24	141	0.0124372
		transferase activity, transferring phosphorus-containing groups	Gene Ontology	GO:0016772	molecular function	48	370	0.0124966
		purine ribonucleotide binding	Gene Ontology	GO:0032555	molecular function	56	455	0.0139376
		purine nucleotide binding	Gene Ontology	GO:0017076	molecular function	56	456	0.0144738
		heterocyclic compound binding	Gene Ontology	GO:1901363	molecular function	128	1253	0.0145075
		protein kinase activity	Gene Ontology	GO:0004672	molecular function	37	266	0.0154382
		purine ribonucleoside triphosphate binding	Gene Ontology	GO:0035639	molecular function	54	439	0.0162196
		ribonucleotide binding	Gene Ontology	GO:0032553	molecular function	56	462	0.0173979
		catalytic activity, acting on a protein	Gene Ontology	GO:0140096	molecular function	82	746	0.0190607
		protein serine/threonine kinase activity	Gene Ontology	GO:0004674	molecular function	25	160	0.0216144
		integrin binding	Gene Ontology	GO:0005178	molecular function	7	18	0.0217593
		phospholipid binding	Gene Ontology	GO:0005543	molecular function	15	76	0.0254551
		MAP kinase activity	Gene Ontology	GO:0004707	molecular function	13	61	0.027329
		phosphotransferase activity, alcohol group as acceptor	Gene Ontology	GO:0016773	molecular function	38	299	0.0359306
		transferase activity	Gene Ontology	GO:0016740	molecular function	77	730	0.0448226
		phosphatidylinositol binding	Gene Ontology	GO:0035091	molecular function	10	44	0.0459323
		tubulin binding	Gene Ontology	GO:0015631	molecular function	11	52	0.0469768
		protein C-terminus binding	Gene Ontology	GO:0008022	molecular function	8	30	0.0472817
	K17
		cellular process	Gene Ontology	GO:0009987	biological process	289	3547	4.48305e-05
		primary metabolic process	Gene Ontology	GO:0044238	biological process	201	2331	0.000165339
		organic substance metabolic process	Gene Ontology	GO:0071704	biological process	206	2445	0.000413621
		metabolic process	Gene Ontology	GO:0008152	biological process	221	2684	0.000550211
		positive regulation of biological process	Gene Ontology	GO:0048518	biological process	109	1109	0.000572309
		response to stimulus	Gene Ontology	GO:0050896	biological process	156	1764	0.000704493
		nitrogen compound metabolic process	Gene Ontology	GO:0006807	biological process	186	2204	0.000838318
		regulation of response to stimulus	Gene Ontology	GO:0048583	biological process	73	666	0.000946913
		macromolecule metabolic process	Gene Ontology	GO:0043170	biological process	173	2044	0.00147245
		immune system process	Gene Ontology	GO:0002376	biological process	56	475	0.00171338
		protein metabolic process	Gene Ontology	GO:0019538	biological process	118	1279	0.00171338
		biological regulation	Gene Ontology	GO:0065007	biological process	207	2570	0.00227602
		cellular macromolecule metabolic process	Gene Ontology	GO:0044260	biological process	150	1741	0.00227602
		cellular metabolic process	Gene Ontology	GO:0044237	biological process	195	2399	0.00235413
		regulation of biological process	Gene Ontology	GO:0050789	biological process	194	2389	0.00239903
		positive regulation of response to stimulus	Gene Ontology	GO:0048584	biological process	47	381	0.00239903
		organonitrogen compound metabolic process	Gene Ontology	GO:1901564	biological process	133	1512	0.00251627
		biological adhesion	Gene Ontology	GO:0022610	biological process	29	195	0.00508307
		positive regulation of cellular process	Gene Ontology	GO:0048522	biological process	94	1001	0.00508307
		cell-cell adhesion	Gene Ontology	GO:0098609	biological process	20	107	0.00520419
		positive regulation of immune system process	Gene Ontology	GO:0002684	biological process	25	159	0.00660586
		cell adhesion	Gene Ontology	GO:0007155	biological process	28	192	0.00738309
		regulation of signal transduction	Gene Ontology	GO:0009966	biological process	54	496	0.00738309
		cellular protein metabolic process	Gene Ontology	GO:0044267	biological process	100	1103	0.00738309
		signal transduction	Gene Ontology	GO:0007165	biological process	109	1230	0.00738309
		biosynthetic process	Gene Ontology	GO:0009058	biological process	112	1275	0.00763119
		regulation of cellular process	Gene Ontology	GO:0050794	biological process	180	2263	0.00774013
		leukocyte cell-cell adhesion	Gene Ontology	GO:0007159	biological process	14	61	0.00774013
		cell communication	Gene Ontology	GO:0007154	biological process	114	1308	0.00789174
		phosphate-containing compound metabolic process	Gene Ontology	GO:0006796	biological process	66	666	0.0114915
		regulation of cell communication	Gene Ontology	GO:0010646	biological process	56	542	0.0135335
		phosphorus metabolic process	Gene Ontology	GO:0006793	biological process	66	672	0.0135335
		intracellular signal transduction	Gene Ontology	GO:0035556	biological process	52	492	0.0135335
		phosphorylation	Gene Ontology	GO:0016310	biological process	51	481	0.0140377
		regulation of signaling	Gene Ontology	GO:0023051	biological process	56	545	0.0140377
		positive regulation of cell adhesion	Gene Ontology	GO:0045785	biological process	14	67	0.0140377
		localization	Gene Ontology	GO:0051179	biological process	103	1181	0.0140377
		signaling	Gene Ontology	GO:0023052	biological process	111	1296	0.0143237
		cellular response to stimulus	Gene Ontology	GO:0051716	biological process	126	1512	0.0143237
		regulation of protein metabolic process	Gene Ontology	GO:0051246	biological process	56	548	0.0143237
		organic substance biosynthetic process	Gene Ontology	GO:1901576	biological process	107	1251	0.0179873
		cellular developmental process	Gene Ontology	GO:0048869	biological process	70	742	0.0191709
		regulation of intracellular signal transduction	Gene Ontology	GO:1902531	biological process	33	276	0.0237194
		positive regulation of signal transduction	Gene Ontology	GO:0009967	biological process	33	277	0.0247289
		cellular biosynthetic process	Gene Ontology	GO:0044249	biological process	104	1225	0.0255545
		regulation of immune system process	Gene Ontology	GO:0002682	biological process	29	233	0.0281767
		response to stress	Gene Ontology	GO:0006950	biological process	65	692	0.031596
		response to wounding	Gene Ontology	GO:0009611	biological process	15	86	0.033656
		macromolecule modification	Gene Ontology	GO:0043412	biological process	76	845	0.033656
		regulation of intracellular protein transport	Gene Ontology	GO:0033157	biological process	11	50	0.0337996
		regulation of cellular protein metabolic process	Gene Ontology	GO:0032268	biological process	51	511	0.0340124
		MAPK cascade	Gene Ontology	GO:0000165	biological process	21	148	0.0340124
		positive regulation of cell communication	Gene Ontology	GO:0010647	biological process	34	300	0.0383399
		positive regulation of signaling	Gene Ontology	GO:0023056	biological process	34	301	0.0388567
		protein modification process	Gene Ontology	GO:0036211	biological process	73	812	0.0388567
		cellular protein modification process	Gene Ontology	GO:0006464	biological process	73	812	0.0388567
		lymphocyte activation	Gene Ontology	GO:0046649	biological process	20	140	0.0388567
		signal transduction by protein phosphorylation	Gene Ontology	GO:0023014	biological process	22	162	0.0392254
		regulation of MAPK cascade	Gene Ontology	GO:0043408	biological process	19	131	0.0429171
		regulation of cell adhesion	Gene Ontology	GO:0030155	biological process	16	100	0.0429171
		regulation of cellular component organization	Gene Ontology	GO:0051128	biological process	45	443	0.0437172
		regulation of cell-cell adhesion	Gene Ontology	GO:0022407	biological process	12	62	0.0437172
		cellular anatomical entity	Gene Ontology	GO:0110165	cellular component	329	4192	5.29049e-05
		intracellular	Gene Ontology	GO:0005622	cellular component	232	2992	0.00431883
		membrane-bounded organelle	Gene Ontology	GO:0043227	cellular component	202	2558	0.00539349
		organelle	Gene Ontology	GO:0043226	cellular component	212	2735	0.00738309
		membrane	Gene Ontology	GO:0016020	cellular component	166	2057	0.00774013
		cytoplasm	Gene Ontology	GO:0005737	cellular component	166	2073	0.0106849
		intrinsic component of membrane	Gene Ontology	GO:0031224	cellular component	118	1397	0.0143237
		cell surface	Gene Ontology	GO:0009986	cellular component	20	127	0.0179873
		integral component of membrane	Gene Ontology	GO:0016021	cellular component	116	1382	0.0189378
		microvillus	Gene Ontology	GO:0005902	cellular component	5	8	0.0322332
		transferase activity, transferring phosphorus-containing groups	Gene Ontology	GO:0016772	molecular function	45	370	0.00431883
		carbohydrate derivative binding	Gene Ontology	GO:0097367	molecular function	56	513	0.00599421
		nucleotidyltransferase activity	Gene Ontology	GO:0016779	molecular function	11	37	0.00738309
		catalytic activity	Gene Ontology	GO:0003824	molecular function	148	1787	0.00738309
		anion binding	Gene Ontology	GO:0043168	molecular function	64	645	0.0135335
		binding	Gene Ontology	GO:0005488	molecular function	207	2730	0.0179873
		transferase activity	Gene Ontology	GO:0016740	molecular function	69	730	0.0198167
		ribonucleotide binding	Gene Ontology	GO:0032553	molecular function	47	462	0.0374257
	K18
		intracellular signal transduction	Gene Ontology	GO:0035556	biological process	60	492	6.89096e-05
		localization	Gene Ontology	GO:0051179	biological process	109	1181	0.000308602
		establishment of localization	Gene Ontology	GO:0051234	biological process	93	958	0.000308602
		cell communication	Gene Ontology	GO:0007154	biological process	117	1308	0.000407364
		transport	Gene Ontology	GO:0006810	biological process	91	943	0.000407364
		signaling	Gene Ontology	GO:0023052	biological process	115	1296	0.000592599
		cellular process	Gene Ontology	GO:0009987	biological process	258	3547	0.0008867
		organic substance transport	Gene Ontology	GO:0071702	biological process	53	468	0.00124727
		biological regulation	Gene Ontology	GO:0065007	biological process	195	2570	0.00194747
		positive regulation of response to stimulus	Gene Ontology	GO:0048584	biological process	44	381	0.00443558
		response to stimulus	Gene Ontology	GO:0050896	biological process	141	1764	0.00443558
		positive regulation of cell communication	Gene Ontology	GO:0010647	biological process	37	300	0.0053844
		positive regulation of signaling	Gene Ontology	GO:0023056	biological process	37	301	0.00540979
		signal transduction	Gene Ontology	GO:0007165	biological process	104	1230	0.00694712
		regulation of biological process	Gene Ontology	GO:0050789	biological process	179	2389	0.00694712
		protein localization	Gene Ontology	GO:0008104	biological process	44	397	0.00741662
		nitrogen compound transport	Gene Ontology	GO:0071705	biological process	42	372	0.00741662
		cellular response to stimulus	Gene Ontology	GO:0051716	biological process	122	1512	0.00786228
		positive regulation of signal transduction	Gene Ontology	GO:0009967	biological process	34	277	0.00786228
		macromolecule localization	Gene Ontology	GO:0033036	biological process	49	466	0.00786228
		regulation of cellular process	Gene Ontology	GO:0050794	biological process	170	2263	0.00786228
		regulation of protein localization	Gene Ontology	GO:0032880	biological process	23	157	0.0120362
		positive regulation of biological process	Gene Ontology	GO:0048518	biological process	93	1109	0.0164752
		anion transport	Gene Ontology	GO:0006820	biological process	19	119	0.0164752
		regulation of cell communication	Gene Ontology	GO:0010646	biological process	53	542	0.0183239
		regulation of signaling	Gene Ontology	GO:0023051	biological process	53	545	0.0201496
		positive regulation of molecular function	Gene Ontology	GO:0044093	biological process	34	297	0.0207774
		regulation of cellular localization	Gene Ontology	GO:0060341	biological process	18	119	0.0351491
		establishment of protein localization	Gene Ontology	GO:0045184	biological process	33	297	0.0356659
		amide transport	Gene Ontology	GO:0042886	biological process	34	311	0.0362709
		regulation of transport	Gene Ontology	GO:0051049	biological process	35	324	0.0362709
		protein transport	Gene Ontology	GO:0015031	biological process	32	286	0.0362709
		regulation of molecular function	Gene Ontology	GO:0065009	biological process	61	681	0.0379882
		transcription by RNA polymerase II	Gene Ontology	GO:0006366	biological process	43	433	0.0404019
		peptide transport	Gene Ontology	GO:0015833	biological process	33	302	0.0404868
		regulation of localization	Gene Ontology	GO:0032879	biological process	44	449	0.0430309
		metabolic process	Gene Ontology	GO:0008152	biological process	189	2684	0.0433149
		regulation of transcription by RNA polymerase II	Gene Ontology	GO:0006357	biological process	41	412	0.0461699
		regulation of signal transduction	Gene Ontology	GO:0009966	biological process	47	496	0.0492898
		organic anion transport	Gene Ontology	GO:0015711	biological process	14	84	0.0492898
		regulation of response to stimulus	Gene Ontology	GO:0048583	biological process	59	666	0.0492898
		regulation of establishment of protein localization	Gene Ontology	GO:0070201	biological process	18	127	0.0494787
		membrane	Gene Ontology	GO:0016020	cellular component	180	2057	6.89567e-06
		cellular anatomical entity	Gene Ontology	GO:0110165	cellular component	311	4192	1.5675e-05
		integral component of membrane	Gene Ontology	GO:0016021	cellular component	130	1382	1.5675e-05
		intrinsic component of membrane	Gene Ontology	GO:0031224	cellular component	130	1397	2.1341e-05
		intracellular	Gene Ontology	GO:0005622	cellular component	210	2992	0.0298084
		plasma membrane	Gene Ontology	GO:0005886	cellular component	75	873	0.0323665
		plasma membrane region	Gene Ontology	GO:0098590	cellular component	19	129	0.0336722
		organelle	Gene Ontology	GO:0043226	cellular component	192	2735	0.0437831
		cell periphery	Gene Ontology	GO:0071944	cellular component	75	893	0.0439608
		binding	Gene Ontology	GO:0005488	molecular function	201	2730	0.00596343
		protein binding	Gene Ontology	GO:0005515	molecular function	106	1304	0.0164752
		kinase activity	Gene Ontology	GO:0016301	molecular function	36	323	0.0211789
