# Supplementary material for: Cluster analysis of splenocyte microRNAs in the pig reveals key signal regulators of immunomodulation in the host during acute and chronic Toxoplasma gondii infection
Source: Parasit Vectors. 2022 Feb 17;15:58. doi: 10.1186/s13071-022-05164-3 (PMC8851844; doi:10.1186/s13071-022-05164-3)
Supplement: Supplementary file 3 — Additional file 3: Table S2. The significantly enriched KEGG pathways for predicted target genes of miRNAs in different subclusters by K-means clustering. [file 13071_2022_5164_MOESM3_ESM.xlsx]

## Sheet: Table S2
	Table S2 The significantly enriched KEGG pathways for predicted target genes of miRNAs in different subclusters by K-means clustering
	Subcluster	Term	Database	ID	Input gene number	Background gene number	Corrected P-Value
	K1
		Peroxisome	KEGG PATHWAY	ssc04146	4	81	0.0330035
		Fatty acid degradation	KEGG PATHWAY	ssc00071	3	38	0.0338463
		TNF signaling pathway	KEGG PATHWAY	ssc04668	4	91	0.0376607
		Regulation of actin cytoskeleton	KEGG PATHWAY	ssc04810	5	179	0.0495054
	K2
		MAPK signaling pathway	KEGG PATHWAY	ssc04010	35	233	0.00625923
		Focal adhesion	KEGG PATHWAY	ssc04510	25	155	0.0140704
		Dilated cardiomyopathy (DCM)	KEGG PATHWAY	ssc05414	14	71	0.0341412
		Toxoplasmosis	KEGG PATHWAY	ssc05145	15	82	0.0400537
		Hepatitis B	KEGG PATHWAY	ssc05161	21	138	0.0433797
		Th1 and Th2 cell differentiation	KEGG PATHWAY	ssc04658	14	76	0.0486176
	K12
		Dilated cardiomyopathy (DCM)	KEGG PATHWAY	ssc05414	17	71	0.0309842
		Phagosome	KEGG PATHWAY	ssc04145	24	126	0.0483475
	K14
		Hematopoietic cell lineage	KEGG PATHWAY	ssc04640	16	74	0.0289112
	K15
		Pertussis	KEGG PATHWAY	ssc05133	13	62	0.0297214
		Chagas disease (American trypanosomiasis)	KEGG PATHWAY	ssc05142	16	89	0.0354006
		Peroxisome	KEGG PATHWAY	ssc04146	15	81	0.0359306
	K17
		Proteoglycans in cancer	KEGG PATHWAY	ssc05205	23	166	0.028589
		MAPK signaling pathway	KEGG PATHWAY	ssc04010	28	233	0.0440343
		Peroxisome	KEGG PATHWAY	ssc04146	14	81	0.0444644
