# Supplementary material for: Cluster analysis of splenocyte microRNAs in the pig reveals key signal regulators of immunomodulation in the host during acute and chronic Toxoplasma gondii infection
Source: Parasit Vectors. 2022 Feb 17;15:58. doi: 10.1186/s13071-022-05164-3 (PMC8851844; doi:10.1186/s13071-022-05164-3)
Supplement: Supplementary file 4 — Additional file 4: Table S3. The significantly enriched Reactome pathways for predicted target genes of miRNAs in different subclusters by K-means clustering. [file 13071_2022_5164_MOESM4_ESM.xlsx]

## Sheet: Table S3
	Table S3 The significantly enriched Reactome pathways for predicted target genes of miRNAs in different subclusters by K-means clustering
	Subcluster	Term	Database	ID	Input gene number	Background gene number	Corrected P-Value
	K1
		Cobalamin (Cbl, vitamin B12) transport and metabolism	Reactome	R-SSC-196741	2	5	0.0254393
		Glycerophospholipid biosynthesis	Reactome	R-SSC-1483206	3	35	0.0310602
		Synthesis of PC	Reactome	R-SSC-1483191	2	12	0.0387411
		Phospholipid metabolism	Reactome	R-SSC-1483257	3	48	0.0409736
		Metabolism	Reactome	R-SSC-1430728	8	426	0.0491938
	K2
		Cell junction organization	Reactome	R-SSC-446728	8	15	0.00510004
		Cell-Cell communication	Reactome	R-SSC-1500931	8	20	0.0130527
		Immune System	Reactome	R-SSC-168256	49	425	0.0361878
		Cell-extracellular matrix interactions	Reactome	R-SSC-446353	4	5	0.0400537
	K3
		Immune System	Reactome	R-SSC-168256	41	425	0.0398091
	K12
		Cytokine Signaling in Immune system	Reactome	R-SSC-1280215	24	112	0.0169813
	K15
		Immune System	Reactome	R-SSC-168256	61	425	0.000452166
		Innate Immune System	Reactome	R-SSC-168249	36	239	0.00636986
		Cytokine Signaling in Immune system	Reactome	R-SSC-1280215	20	112	0.017543
		Signaling by Rho GTPases	Reactome	R-SSC-194315	17	98	0.0359306
		VEGFA-VEGFR2 Pathway	Reactome	R-SSC-4420097	7	22	0.0406646
		Death Receptor Signalling	Reactome	R-SSC-73887	7	23	0.0463781
		Developmental Biology	Reactome	R-SSC-1266738	14	77	0.048451
	K17
		Transport of bile salts and organic acids, metal ions and amine compounds	Reactome	R-SSC-425366	7	22	0.0475064
