# Supplementary material for: Cluster analysis of splenocyte microRNAs in the pig reveals key signal regulators of immunomodulation in the host during acute and chronic Toxoplasma gondii infection
Source: Parasit Vectors. 2022 Feb 17;15:58. doi: 10.1186/s13071-022-05164-3 (PMC8851844; doi:10.1186/s13071-022-05164-3)
Supplement: Supplementary file 5 — Additional file 5: Table S4. The significantly enriched GO terms for predicted target genes of miRNAs in different subclusters by SOM clustering. [file 13071_2022_5164_MOESM5_ESM.xlsx]

## Sheet: Sheet1
	Table S4 The significantly enriched GO terms for predicted target genes of miRNAs in different subclusters by SOM clustering
	Subcluster	Term	Database	ID	Term_type	Input gene number	Background gene number	Corrected P-Value
	SOM1
		cellular process	Gene Ontology	GO:0009987	biological process	353	3547	1.42473e-07
		primary metabolic process	Gene Ontology	GO:0044238	biological process	243	2331	8.62221e-06
		organic substance metabolic process	Gene Ontology	GO:0071704	biological process	249	2445	2.76997e-05
		regulation of response to stimulus	Gene Ontology	GO:0048583	biological process	91	666	3.31619e-05
		metabolic process	Gene Ontology	GO:0008152	biological process	267	2684	3.51177e-05
		immune system process	Gene Ontology	GO:0002376	biological process	71	475	3.83911e-05
		response to stimulus	Gene Ontology	GO:0050896	biological process	188	1764	6.14981e-05
		positive regulation of biological process	Gene Ontology	GO:0048518	biological process	130	1109	7.28045e-05
		nitrogen compound metabolic process	Gene Ontology	GO:0006807	biological process	224	2204	7.28045e-05
		cellular metabolic process	Gene Ontology	GO:0044237	biological process	240	2399	7.28045e-05
		macromolecule metabolic process	Gene Ontology	GO:0043170	biological process	210	2044	8.47046e-05
		protein metabolic process	Gene Ontology	GO:0019538	biological process	144	1279	8.83665e-05
		cellular macromolecule metabolic process	Gene Ontology	GO:0044260	biological process	184	1741	8.83665e-05
		positive regulation of response to stimulus	Gene Ontology	GO:0048584	biological process	58	381	0.000146877
		biological regulation	Gene Ontology	GO:0065007	biological process	251	2570	0.000146877
		organonitrogen compound metabolic process	Gene Ontology	GO:1901564	biological process	162	1512	0.000195003
		regulation of immune system process	Gene Ontology	GO:0002682	biological process	41	233	0.000260406
		positive regulation of immune system process	Gene Ontology	GO:0002684	biological process	32	159	0.000302204
		regulation of biological process	Gene Ontology	GO:0050789	biological process	233	2389	0.000375882
		cellular protein metabolic process	Gene Ontology	GO:0044267	biological process	124	1103	0.000417001
		cell communication	Gene Ontology	GO:0007154	biological process	140	1308	0.000873157
		positive regulation of cellular process	Gene Ontology	GO:0048522	biological process	113	1001	0.000887638
		phosphate-containing compound metabolic process	Gene Ontology	GO:0006796	biological process	82	666	0.00110099
		signal transduction	Gene Ontology	GO:0007165	biological process	132	1230	0.00134407
		phosphorus metabolic process	Gene Ontology	GO:0006793	biological process	82	672	0.00137172
		regulation of cellular process	Gene Ontology	GO:0050794	biological process	218	2263	0.00137172
		regulation of signal transduction	Gene Ontology	GO:0009966	biological process	65	496	0.0015565
		localization	Gene Ontology	GO:0051179	biological process	127	1181	0.00164027
		cell-cell adhesion	Gene Ontology	GO:0098609	biological process	23	107	0.00206089
		signaling	Gene Ontology	GO:0023052	biological process	136	1296	0.00213674
		biosynthetic process	Gene Ontology	GO:0009058	biological process	134	1275	0.00225892
		cellular response to stimulus	Gene Ontology	GO:0051716	biological process	154	1512	0.00225892
		phosphorylation	Gene Ontology	GO:0016310	biological process	62	481	0.00298354
		intracellular signal transduction	Gene Ontology	GO:0035556	biological process	63	492	0.00301111
		regulation of catalytic activity	Gene Ontology	GO:0050790	biological process	57	432	0.00332747
		regulation of protein metabolic process	Gene Ontology	GO:0051246	biological process	68	548	0.00343673
		leukocyte cell-cell adhesion	Gene Ontology	GO:0007159	biological process	16	61	0.0041222
		regulation of cell communication	Gene Ontology	GO:0010646	biological process	67	542	0.00417606
		regulation of signaling	Gene Ontology	GO:0023051	biological process	67	545	0.00476226
		biological adhesion	Gene Ontology	GO:0022610	biological process	32	195	0.00495809
		organic substance biosynthetic process	Gene Ontology	GO:1901576	biological process	129	1251	0.00557664
		cell adhesion	Gene Ontology	GO:0007155	biological process	31	192	0.00780583
		response to external stimulus	Gene Ontology	GO:0009605	biological process	56	440	0.00780583
		MAPK cascade	Gene Ontology	GO:0000165	biological process	26	148	0.00829615
		cell surface receptor signaling pathway	Gene Ontology	GO:0007166	biological process	63	516	0.00829615
		response to stress	Gene Ontology	GO:0006950	biological process	79	692	0.00850668
		lymphocyte activation	Gene Ontology	GO:0046649	biological process	25	140	0.00850668
		regulation of protein transport	Gene Ontology	GO:0051223	biological process	23	123	0.00853012
		cellular biosynthetic process	Gene Ontology	GO:0044249	biological process	125	1225	0.00925178
		regulation of response to stress	Gene Ontology	GO:0080134	biological process	34	224	0.00930308
		cellular developmental process	Gene Ontology	GO:0048869	biological process	83	742	0.00962094
		leukocyte activation	Gene Ontology	GO:0045321	biological process	27	160	0.00962094
		macromolecule modification	Gene Ontology	GO:0043412	biological process	92	845	0.00988527
		protein modification process	Gene Ontology	GO:0036211	biological process	89	812	0.00988527
		cellular protein modification process	Gene Ontology	GO:0006464	biological process	89	812	0.00988527
		immune response	Gene Ontology	GO:0006955	biological process	39	275	0.0100386
		signal transduction by protein phosphorylation	Gene Ontology	GO:0023014	biological process	27	162	0.0105425
		regulation of establishment of protein localization	Gene Ontology	GO:0070201	biological process	23	127	0.0106233
		positive regulation of signal transduction	Gene Ontology	GO:0009967	biological process	39	277	0.0108513
		protein phosphorylation	Gene Ontology	GO:0006468	biological process	50	390	0.0114183
		positive regulation of cell communication	Gene Ontology	GO:0010647	biological process	41	300	0.0126789
		positive regulation of signaling	Gene Ontology	GO:0023056	biological process	41	301	0.0131341
		regulation of cellular protein metabolic process	Gene Ontology	GO:0032268	biological process	61	511	0.0131341
		regulation of intracellular protein transport	Gene Ontology	GO:0033157	biological process	13	50	0.0134126
		regulation of localization	Gene Ontology	GO:0032879	biological process	55	449	0.0142375
		regulation of peptide transport	Gene Ontology	GO:0090087	biological process	23	132	0.0145921
		regulation of cell population proliferation	Gene Ontology	GO:0042127	biological process	41	307	0.0169743
		positive regulation of cell adhesion	Gene Ontology	GO:0045785	biological process	15	67	0.0169743
		cell activation	Gene Ontology	GO:0001775	biological process	29	190	0.0180178
		regulation of lymphocyte activation	Gene Ontology	GO:0051249	biological process	16	76	0.0191497
		regulation of cell-cell adhesion	Gene Ontology	GO:0022407	biological process	14	62	0.0233087
		regulation of response to external stimulus	Gene Ontology	GO:0032101	biological process	27	175	0.023373
		positive regulation of protein transport	Gene Ontology	GO:0051222	biological process	15	70	0.0234827
		anatomical structure development	Gene Ontology	GO:0048856	biological process	103	1009	0.0234827
		positive regulation of intracellular protein transport	Gene Ontology	GO:0090316	biological process	10	34	0.0253156
		regulation of immune response	Gene Ontology	GO:0050776	biological process	20	113	0.0260698
		regulation of MAPK cascade	Gene Ontology	GO:0043408	biological process	22	131	0.0262243
		cell population proliferation	Gene Ontology	GO:0008283	biological process	47	380	0.0262243
		regulation of intracellular signal transduction	Gene Ontology	GO:1902531	biological process	37	276	0.0262243
		negative regulation of immune system process	Gene Ontology	GO:0002683	biological process	15	72	0.0275993
		positive regulation of establishment of protein localization	Gene Ontology	GO:1904951	biological process	15	72	0.0275993
		organic substance transport	Gene Ontology	GO:0071702	biological process	55	468	0.0275993
		regulation of molecular function	Gene Ontology	GO:0065009	biological process	74	681	0.0283787
		positive regulation of nucleocytoplasmic transport	Gene Ontology	GO:0046824	biological process	5	7	0.0297443
		regulation of leukocyte cell-cell adhesion	Gene Ontology	GO:1903037	biological process	12	50	0.0306596
		positive regulation of cell division	Gene Ontology	GO:0051781	biological process	7	17	0.0306596
		positive regulation of cell population proliferation	Gene Ontology	GO:0008284	biological process	26	172	0.0321208
		B cell activation	Gene Ontology	GO:0042113	biological process	14	66	0.0322493
		transport	Gene Ontology	GO:0006810	biological process	96	943	0.0328295
		regulation of cell adhesion	Gene Ontology	GO:0030155	biological process	18	100	0.03421
		positive regulation of intracellular transport	Gene Ontology	GO:0032388	biological process	11	44	0.0353313
		establishment of localization	Gene Ontology	GO:0051234	biological process	97	958	0.0353313
		regulation of protein modification process	Gene Ontology	GO:0031399	biological process	41	326	0.0362197
		cell migration	Gene Ontology	GO:0016477	biological process	30	215	0.0392404
		regulation of primary metabolic process	Gene Ontology	GO:0080090	biological process	114	1166	0.0392404
		developmental process	Gene Ontology	GO:0032502	biological process	108	1094	0.0392404
		cellular macromolecule biosynthetic process	Gene Ontology	GO:0034645	biological process	98	975	0.0392404
		regulation of protein localization	Gene Ontology	GO:0032880	biological process	24	157	0.0392404
		positive regulation of response to external stimulus	Gene Ontology	GO:0032103	biological process	16	85	0.0395328
		response to organic substance	Gene Ontology	GO:0010033	biological process	59	527	0.0430037
		amide transport	Gene Ontology	GO:0042886	biological process	39	311	0.0462729
		regulation of intracellular transport	Gene Ontology	GO:0032386	biological process	14	70	0.0464579
		cellular component organization	Gene Ontology	GO:0016043	biological process	104	1054	0.0464579
		cell differentiation	Gene Ontology	GO:0030154	biological process	74	701	0.0469918
		regulation of macromolecule metabolic process	Gene Ontology	GO:0060255	biological process	115	1188	0.0475642
		regulation of cell activation	Gene Ontology	GO:0050865	biological process	17	96	0.0477899
		regulation of defense response	Gene Ontology	GO:0031347	biological process	19	114	0.0482701
		regulation of cellular component organization	Gene Ontology	GO:0051128	biological process	51	443	0.0494957
		cellular anatomical entity	Gene Ontology	GO:0110165	cellular component	404	4192	1.42473e-07
		intracellular	Gene Ontology	GO:0005622	cellular component	290	2992	5.4337e-05
		membrane	Gene Ontology	GO:0016020	cellular component	210	2057	0.000106211
		membrane-bounded organelle	Gene Ontology	GO:0043227	cellular component	248	2558	0.000260593
		organelle	Gene Ontology	GO:0043226	cellular component	259	2735	0.000639819
		cytoplasm	Gene Ontology	GO:0005737	cellular component	205	2073	0.000693925
		intrinsic component of membrane	Gene Ontology	GO:0031224	cellular component	145	1397	0.00198114
		integral component of membrane	Gene Ontology	GO:0016021	cellular component	143	1382	0.00225892
		microvillus	Gene Ontology	GO:0005902	cellular component	6	8	0.0106233
		plasma membrane region	Gene Ontology	GO:0098590	cellular component	23	129	0.0124705
		intracellular organelle	Gene Ontology	GO:0043229	cellular component	220	2414	0.0131341
		plasma membrane	Gene Ontology	GO:0005886	cellular component	93	873	0.0142375
		cell periphery	Gene Ontology	GO:0071944	cellular component	94	893	0.0178448
		cell surface	Gene Ontology	GO:0009986	cellular component	22	127	0.0196827
		intracellular membrane-bounded organelle	Gene Ontology	GO:0043231	cellular component	192	2108	0.0275993
		catalytic activity	Gene Ontology	GO:0003824	molecular function	183	1787	0.000404291
		transferase activity, transferring phosphorus-containing groups	Gene Ontology	GO:0016772	molecular function	52	370	0.00203368
		binding	Gene Ontology	GO:0005488	molecular function	253	2730	0.00232028
		carbohydrate derivative binding	Gene Ontology	GO:0097367	molecular function	63	513	0.00768413
		molecular function regulator	Gene Ontology	GO:0098772	molecular function	54	424	0.00919056
		cell adhesion molecule binding	Gene Ontology	GO:0050839	molecular function	11	34	0.00988527
		anion binding	Gene Ontology	GO:0043168	molecular function	73	645	0.0140255
		nucleotidyltransferase activity	Gene Ontology	GO:0016779	molecular function	11	37	0.0145102
		enzyme regulator activity	Gene Ontology	GO:0030234	molecular function	32	215	0.0145102
		phosphotransferase activity, alcohol group as acceptor	Gene Ontology	GO:0016773	molecular function	39	299	0.0287398
		transferase activity	Gene Ontology	GO:0016740	molecular function	78	730	0.0306596
		kinase activity	Gene Ontology	GO:0016301	molecular function	41	323	0.0322493
		hydrolase activity	Gene Ontology	GO:0016787	molecular function	82	787	0.0392404
	SOM8
		cellular process	Gene Ontology	GO:0009987	biological process	353	3547	8.00949e-06
		cell communication	Gene Ontology	GO:0007154	biological process	144	1308	0.00255563
		biological regulation	Gene Ontology	GO:0065007	biological process	251	2570	0.00309939
		metabolic process	Gene Ontology	GO:0008152	biological process	258	2684	0.0051046
		primary metabolic process	Gene Ontology	GO:0044238	biological process	228	2331	0.00615158
		signaling	Gene Ontology	GO:0023052	biological process	139	1296	0.0066417
		organic substance metabolic process	Gene Ontology	GO:0071704	biological process	236	2445	0.00753541
		movement of cell or subcellular component	Gene Ontology	GO:0006928	biological process	45	304	0.00789052
		response to stimulus	Gene Ontology	GO:0050896	biological process	178	1764	0.00789052
		positive regulation of biological process	Gene Ontology	GO:0048518	biological process	121	1109	0.00808536
		regulation of cellular process	Gene Ontology	GO:0050794	biological process	219	2263	0.00945197
		signal transduction	Gene Ontology	GO:0007165	biological process	131	1230	0.00945197
		regulation of biological process	Gene Ontology	GO:0050789	biological process	229	2389	0.00964065
		nitrogen compound metabolic process	Gene Ontology	GO:0006807	biological process	213	2204	0.0108595
		cell motility	Gene Ontology	GO:0048870	biological process	37	238	0.0108595
		localization of cell	Gene Ontology	GO:0051674	biological process	37	238	0.0108595
		locomotion	Gene Ontology	GO:0040011	biological process	42	287	0.01182
		cellular response to stimulus	Gene Ontology	GO:0051716	biological process	154	1512	0.0123371
		regulation of localization	Gene Ontology	GO:0032879	biological process	58	449	0.0131322
		cell migration	Gene Ontology	GO:0016477	biological process	34	215	0.0131322
		peptidyl-tyrosine phosphorylation	Gene Ontology	GO:0018108	biological process	15	58	0.0131322
		peptidyl-tyrosine modification	Gene Ontology	GO:0018212	biological process	15	58	0.0131322
		cellular metabolic process	Gene Ontology	GO:0044237	biological process	227	2399	0.0145026
		regulation of response to stimulus	Gene Ontology	GO:0048583	biological process	78	666	0.0153382
		macromolecule metabolic process	Gene Ontology	GO:0043170	biological process	197	2044	0.0171365
		regulation of cell communication	Gene Ontology	GO:0010646	biological process	66	542	0.0176486
		intracellular signal transduction	Gene Ontology	GO:0035556	biological process	61	492	0.0191938
		regulation of signaling	Gene Ontology	GO:0023051	biological process	66	545	0.0191938
		regulation of locomotion	Gene Ontology	GO:0040012	biological process	25	142	0.0191938
		cellular macromolecule metabolic process	Gene Ontology	GO:0044260	biological process	171	1741	0.0191938
		positive regulation of response to stimulus	Gene Ontology	GO:0048584	biological process	50	381	0.0198975
		localization	Gene Ontology	GO:0051179	biological process	123	1181	0.0198975
		regulation of cell motility	Gene Ontology	GO:2000145	biological process	23	130	0.0278914
		regulation of signal transduction	Gene Ontology	GO:0009966	biological process	60	496	0.0317101
		positive regulation of intracellular signal transduction	Gene Ontology	GO:1902533	biological process	28	177	0.0326489
		positive regulation of locomotion	Gene Ontology	GO:0040017	biological process	18	91	0.0344873
		system development	Gene Ontology	GO:0048731	biological process	88	806	0.0352141
		cell junction	Gene Ontology	GO:0030054	biological process	30	198	0.036161
		positive regulation of cellular process	Gene Ontology	GO:0048522	biological process	105	1001	0.03638
		response to stress	Gene Ontology	GO:0006950	biological process	77	692	0.044153
		positive regulation of cell communication	Gene Ontology	GO:0010647	biological process	40	300	0.0463096
		amide transport	Gene Ontology	GO:0042886	biological process	41	311	0.0476882
		positive regulation of signaling	Gene Ontology	GO:0023056	biological process	40	301	0.0476882
		cellular anatomical entity	Gene Ontology	GO:0110165	cellular component	411	4192	1.83648e-06
		membrane	Gene Ontology	GO:0016020	cellular component	219	2057	0.000134083
		intrinsic component of membrane	Gene Ontology	GO:0031224	cellular component	155	1397	0.00125698
		membrane-bounded organelle	Gene Ontology	GO:0043227	cellular component	254	2558	0.00136005
		intracellular	Gene Ontology	GO:0005622	cellular component	288	2992	0.00213185
		integral component of membrane	Gene Ontology	GO:0016021	cellular component	151	1382	0.00240452
		organelle	Gene Ontology	GO:0043226	cellular component	264	2735	0.00342851
		intracellular organelle	Gene Ontology	GO:0043229	cellular component	236	2414	0.00503552
		cytoplasm	Gene Ontology	GO:0005737	cellular component	206	2073	0.00662637
		cell periphery	Gene Ontology	GO:0071944	cellular component	103	893	0.0066417
		plasma membrane	Gene Ontology	GO:0005886	cellular component	100	873	0.00789052
		intracellular membrane-bounded organelle	Gene Ontology	GO:0043231	cellular component	206	2108	0.00945197
		vesicle	Gene Ontology	GO:0031982	cellular component	87	751	0.01182
		extracellular exosome	Gene Ontology	GO:0070062	cellular component	69	564	0.0131322
		extracellular organelle	Gene Ontology	GO:0043230	cellular component	69	566	0.0134472
		extracellular vesicle	Gene Ontology	GO:1903561	cellular component	69	566	0.0134472
		plasma membrane region	Gene Ontology	GO:0098590	cellular component	23	129	0.0257771
		extracellular region	Gene Ontology	GO:0005576	cellular component	103	969	0.0311647
		binding	Gene Ontology	GO:0005488	molecular function	276	2730	0.000134083
		protein binding	Gene Ontology	GO:0005515	molecular function	139	1304	0.00780403
		ion binding	Gene Ontology	GO:0043167	molecular function	142	1340	0.00785487
		hydrolase activity	Gene Ontology	GO:0016787	molecular function	92	787	0.00789052
		calcium ion binding	Gene Ontology	GO:0005509	molecular function	28	156	0.0103032
		cation binding	Gene Ontology	GO:0043169	molecular function	91	824	0.0236065
		metal ion binding	Gene Ontology	GO:0046872	molecular function	89	803	0.0242658
		protein domain specific binding	Gene Ontology	GO:0019904	molecular function	19	99	0.0343259
		catalytic activity	Gene Ontology	GO:0003824	molecular function	172	1787	0.0358557
		hydrolase activity, acting on ester bonds	Gene Ontology	GO:0016788	molecular function	33	229	0.0418297
	SOM9
		cell motility	Gene Ontology	GO:0048870	biological process	15	238	0.00434629
		localization of cell	Gene Ontology	GO:0051674	biological process	15	238	0.00434629
		locomotion	Gene Ontology	GO:0040011	biological process	16	287	0.00605581
		movement of cell or subcellular component	Gene Ontology	GO:0006928	biological process	16	304	0.00895003
		regulation of cellular component movement	Gene Ontology	GO:0051270	biological process	10	140	0.0253287
		immune response	Gene Ontology	GO:0006955	biological process	14	275	0.0253287
		cell migration	Gene Ontology	GO:0016477	biological process	12	215	0.0302874
		lymphocyte migration	Gene Ontology	GO:0072676	biological process	4	16	0.0323063
		response to stimulus	Gene Ontology	GO:0050896	biological process	45	1764	0.0323063
		regulation of cell motility	Gene Ontology	GO:2000145	biological process	9	130	0.0323063
		biological adhesion	Gene Ontology	GO:0022610	biological process	11	195	0.0327496
		immune system process	Gene Ontology	GO:0002376	biological process	18	475	0.0414876
		leukocyte migration	Gene Ontology	GO:0050900	biological process	6	59	0.0414876
		regulation of locomotion	Gene Ontology	GO:0040012	biological process	9	142	0.0414876
		regulation of cellular process	Gene Ontology	GO:0050794	biological process	53	2263	0.0414876
		chemokine activity	Gene Ontology	GO:0008009	molecular function	4	13	0.0253287
		chemokine receptor binding	Gene Ontology	GO:0042379	molecular function	4	15	0.0313605
	SOM10
		response to stimulus	Gene Ontology	GO:0050896	biological process	88	1764	0.00278014
		cellular anatomical entity	Gene Ontology	GO:0110165	cellular component	164	4192	0.0345588
		response to stress	Gene Ontology	GO:0006950	biological process	41	692	0.0354357
	SOM12
		anion transport	Gene Ontology	GO:0006820	biological process	6	119	0.0137514
		anion transmembrane transport	Gene Ontology	GO:0098656	biological process	5	79	0.0137514
		ion transmembrane transport	Gene Ontology	GO:0034220	biological process	8	271	0.0137514
		drug transport	Gene Ontology	GO:0015893	biological process	4	45	0.0183274
		transmembrane transport	Gene Ontology	GO:0055085	biological process	8	339	0.0412642
		ion transport	Gene Ontology	GO:0006811	biological process	8	348	0.0415728
		intrinsic component of membrane	Gene Ontology	GO:0031224	cellular component	17	1397	0.0415728
		ion transmembrane transporter activity	Gene Ontology	GO:0015075	molecular function	8	226	0.0137514
		anion transmembrane transporter activity	Gene Ontology	GO:0008509	molecular function	5	74	0.0137514
		transmembrane transporter activity	Gene Ontology	GO:0022857	molecular function	8	258	0.0137514
		transporter activity	Gene Ontology	GO:0005215	molecular function	8	304	0.0224689
	SOM13
		establishment of localization	Gene Ontology	GO:0051234	biological process	82	958	1.45937e-05
		localization	Gene Ontology	GO:0051179	biological process	94	1181	1.45937e-05
		transport	Gene Ontology	GO:0006810	biological process	80	943	1.45937e-05
		organic substance transport	Gene Ontology	GO:0071702	biological process	50	468	1.45937e-05
		nitrogen compound transport	Gene Ontology	GO:0071705	biological process	39	372	0.000449423
		macromolecule localization	Gene Ontology	GO:0033036	biological process	44	466	0.00106521
		protein localization	Gene Ontology	GO:0008104	biological process	39	397	0.00152803
		cell communication	Gene Ontology	GO:0007154	biological process	91	1308	0.00185707
		signaling	Gene Ontology	GO:0023052	biological process	90	1296	0.00197187
		positive regulation of response to stimulus	Gene Ontology	GO:0048584	biological process	37	381	0.00229484
		intracellular signal transduction	Gene Ontology	GO:0035556	biological process	44	492	0.00229484
		positive regulation of cell communication	Gene Ontology	GO:0010647	biological process	31	300	0.00380358
		positive regulation of signaling	Gene Ontology	GO:0023056	biological process	31	301	0.00380358
		cell surface receptor signaling pathway	Gene Ontology	GO:0007166	biological process	44	516	0.00533225
		amide transport	Gene Ontology	GO:0042886	biological process	31	311	0.00576225
		establishment of protein localization	Gene Ontology	GO:0045184	biological process	30	297	0.00586154
		protein transport	Gene Ontology	GO:0015031	biological process	29	286	0.00677386
		peptide transport	Gene Ontology	GO:0015833	biological process	30	302	0.00681249
		positive regulation of signal transduction	Gene Ontology	GO:0009967	biological process	28	277	0.00885305
		regulation of transport	Gene Ontology	GO:0051049	biological process	31	324	0.00899994
		biological regulation	Gene Ontology	GO:0065007	biological process	148	2570	0.0130876
		regulation of localization	Gene Ontology	GO:0032879	biological process	38	449	0.0132331
		regulation of protein localization	Gene Ontology	GO:0032880	biological process	19	157	0.0132331
		signal transduction	Gene Ontology	GO:0007165	biological process	81	1230	0.0132331
		regulation of cell communication	Gene Ontology	GO:0010646	biological process	43	542	0.0170756
		regulation of signaling	Gene Ontology	GO:0023051	biological process	43	545	0.0180057
		positive regulation of transport	Gene Ontology	GO:0051050	biological process	19	163	0.0180057
		positive regulation of molecular function	Gene Ontology	GO:0044093	biological process	28	297	0.0180057
		vesicle-mediated transport	Gene Ontology	GO:0016192	biological process	24	236	0.0180057
		regulation of transcription by RNA polymerase II	Gene Ontology	GO:0006357	biological process	35	412	0.0186167
		cellular process	Gene Ontology	GO:0009987	biological process	191	3547	0.023049
		regulation of molecular function	Gene Ontology	GO:0065009	biological process	50	681	0.023049
		membrane fusion	Gene Ontology	GO:0061025	biological process	8	34	0.023049
		response to stimulus	Gene Ontology	GO:0050896	biological process	106	1764	0.0239644
		regulation of signal transduction	Gene Ontology	GO:0009966	biological process	39	496	0.0305361
		anion transport	Gene Ontology	GO:0006820	biological process	15	119	0.032188
		cellular protein localization	Gene Ontology	GO:0034613	biological process	25	267	0.0340471
		transcription by RNA polymerase II	Gene Ontology	GO:0006366	biological process	35	433	0.0356542
		positive regulation of catalytic activity	Gene Ontology	GO:0043085	biological process	23	240	0.0403087
		organic anion transport	Gene Ontology	GO:0015711	biological process	12	84	0.0403087
		cellular macromolecule localization	Gene Ontology	GO:0070727	biological process	25	272	0.0403087
		organelle membrane fusion	Gene Ontology	GO:0090174	biological process	7	29	0.0404505
		regulation of cellular process	Gene Ontology	GO:0050794	biological process	128	2263	0.0455395
		regulation of biological process	Gene Ontology	GO:0050789	biological process	134	2389	0.0455395
		negative regulation of transcription by RNA polymerase II	Gene Ontology	GO:0000122	biological process	17	154	0.0457343
		Ras protein signal transduction	Gene Ontology	GO:0007265	biological process	9	51	0.0473848
		regulation of establishment of protein localization	Gene Ontology	GO:0070201	biological process	15	127	0.0480346
		integral component of membrane	Gene Ontology	GO:0016021	cellular component	100	1382	0.000237968
		intrinsic component of membrane	Gene Ontology	GO:0031224	cellular component	100	1397	0.000318105
		membrane	Gene Ontology	GO:0016020	cellular component	134	2057	0.000355835
		cellular anatomical entity	Gene Ontology	GO:0110165	cellular component	231	4192	0.00197187
		plasma membrane region	Gene Ontology	GO:0098590	cellular component	17	129	0.0132331
		plasma membrane	Gene Ontology	GO:0005886	cellular component	62	873	0.0132331
		cell periphery	Gene Ontology	GO:0071944	cellular component	62	893	0.0195151
		protein binding	Gene Ontology	GO:0005515	molecular function	88	1304	0.00494274
		binding	Gene Ontology	GO:0005488	molecular function	158	2730	0.00656657
	SOM14
		negative regulation of cellular process	Gene Ontology	GO:0048523	biological process	62	820	0.0145679
		positive regulation of immune system process	Gene Ontology	GO:0002684	biological process	21	159	0.0145679
		cellular process	Gene Ontology	GO:0009987	biological process	191	3547	0.0145679
		negative regulation of biological process	Gene Ontology	GO:0048519	biological process	65	910	0.0145679
		regulation of biological process	Gene Ontology	GO:0050789	biological process	137	2389	0.0153464
		regulation of immune system process	Gene Ontology	GO:0002682	biological process	25	233	0.0153464
		biological regulation	Gene Ontology	GO:0065007	biological process	145	2570	0.0153464
		regulation of cellular process	Gene Ontology	GO:0050794	biological process	130	2263	0.0182122
		immune response	Gene Ontology	GO:0006955	biological process	27	275	0.0192094
		cell adhesion	Gene Ontology	GO:0007155	biological process	21	192	0.0261869
		regulation of macromolecule metabolic process	Gene Ontology	GO:0060255	biological process	76	1188	0.0261869
		positive regulation of biological process	Gene Ontology	GO:0048518	biological process	72	1109	0.0261869
		biological adhesion	Gene Ontology	GO:0022610	biological process	21	195	0.0261869
		regulation of protein stability	Gene Ontology	GO:0031647	biological process	9	41	0.0261869
		immune system process	Gene Ontology	GO:0002376	biological process	38	475	0.0261869
		regulation of protein metabolic process	Gene Ontology	GO:0051246	biological process	42	548	0.0261869
		regulation of nitrogen compound metabolic process	Gene Ontology	GO:0051171	biological process	73	1139	0.0261869
		regulation of immune response	Gene Ontology	GO:0050776	biological process	15	113	0.0261869
		regulation of primary metabolic process	Gene Ontology	GO:0080090	biological process	74	1166	0.0261869
		cellular macromolecule metabolic process	Gene Ontology	GO:0044260	biological process	102	1741	0.0261869
		positive regulation of defense response	Gene Ontology	GO:0031349	biological process	10	54	0.0261869
		positive regulation of immune response	Gene Ontology	GO:0050778	biological process	13	90	0.0261869
		macromolecule metabolic process	Gene Ontology	GO:0043170	biological process	116	2044	0.0261869
		regulation of metabolic process	Gene Ontology	GO:0019222	biological process	80	1295	0.026663
		protein metabolic process	Gene Ontology	GO:0019538	biological process	79	1279	0.0272856
		regulation of innate immune response	Gene Ontology	GO:0045088	biological process	9	45	0.0272856
		nitrogen compound metabolic process	Gene Ontology	GO:0006807	biological process	123	2204	0.0272856
		cell communication	Gene Ontology	GO:0007154	biological process	80	1308	0.0289048
		cell-cell adhesion	Gene Ontology	GO:0098609	biological process	14	107	0.0289048
		positive regulation of innate immune response	Gene Ontology	GO:0045089	biological process	8	37	0.0306986
		cellular metabolic process	Gene Ontology	GO:0044237	biological process	131	2399	0.0308213
		regulation of cellular component biogenesis	Gene Ontology	GO:0044087	biological process	16	137	0.0308213
		organic substance metabolic process	Gene Ontology	GO:0071704	biological process	133	2445	0.0311214
		positive regulation of response to external stimulus	Gene Ontology	GO:0032103	biological process	12	85	0.0331861
		positive regulation of response to stimulus	Gene Ontology	GO:0048584	biological process	31	381	0.0331861
		leukocyte cell-cell adhesion	Gene Ontology	GO:0007159	biological process	10	61	0.0331861
		positive regulation of protein metabolic process	Gene Ontology	GO:0051247	biological process	26	297	0.0331861
		positive regulation of response to biotic stimulus	Gene Ontology	GO:0002833	biological process	8	39	0.0331861
		regulation of cell-cell adhesion	Gene Ontology	GO:0022407	biological process	10	62	0.0349126
		regulation of cell adhesion	Gene Ontology	GO:0030155	biological process	13	100	0.0349126
		regulation of cellular protein metabolic process	Gene Ontology	GO:0032268	biological process	38	511	0.0349126
		activation of innate immune response	Gene Ontology	GO:0002218	biological process	7	30	0.0349126
		odontogenesis	Gene Ontology	GO:0042476	biological process	6	21	0.0349126
		signaling	Gene Ontology	GO:0023052	biological process	78	1296	0.0349126
		regulation of lymphocyte activation	Gene Ontology	GO:0051249	biological process	11	76	0.0377968
		response to cytokine	Gene Ontology	GO:0034097	biological process	17	160	0.0388158
		organonitrogen compound metabolic process	Gene Ontology	GO:1901564	biological process	88	1512	0.0390357
		regulation of leukocyte activation	Gene Ontology	GO:0002694	biological process	12	90	0.0390357
		regulation of cellular metabolic process	Gene Ontology	GO:0031323	biological process	74	1224	0.0390357
		primary metabolic process	Gene Ontology	GO:0044238	biological process	126	2331	0.0390357
		metabolic process	Gene Ontology	GO:0008152	biological process	142	2684	0.0390357
		cellular protein metabolic process	Gene Ontology	GO:0044267	biological process	68	1103	0.0390357
		regulation of transcription by RNA polymerase II	Gene Ontology	GO:0006357	biological process	32	412	0.0397822
		transcription, DNA-templated	Gene Ontology	GO:0006351	biological process	47	692	0.0408844
		regulation of intracellular signal transduction	Gene Ontology	GO:1902531	biological process	24	276	0.0410746
		positive regulation of cellular protein metabolic process	Gene Ontology	GO:0032270	biological process	24	276	0.0410746
		transcription by RNA polymerase II	Gene Ontology	GO:0006366	biological process	33	433	0.0410746
		head development	Gene Ontology	GO:0060322	biological process	13	106	0.0410746
		regulation of protein complex assembly	Gene Ontology	GO:0043254	biological process	10	67	0.0416704
		positive regulation of cell adhesion	Gene Ontology	GO:0045785	biological process	10	67	0.0416704
		type I interferon production	Gene Ontology	GO:0032606	biological process	5	15	0.0429213
		response to stimulus	Gene Ontology	GO:0050896	biological process	99	1764	0.0434697
		positive regulation of leukocyte activation	Gene Ontology	GO:0002696	biological process	9	56	0.0447338
		activation of immune response	Gene Ontology	GO:0002253	biological process	9	57	0.049392
		cellular anatomical entity	Gene Ontology	GO:0110165	cellular component	216	4192	0.0192094
		membrane-bounded organelle	Gene Ontology	GO:0043227	cellular component	140	2558	0.0261869
		plasma membrane region	Gene Ontology	GO:0098590	cellular component	16	129	0.0261869
		endomembrane system	Gene Ontology	GO:0012505	cellular component	48	680	0.0296234
		cell periphery	Gene Ontology	GO:0071944	cellular component	59	893	0.0306451
		membrane	Gene Ontology	GO:0016020	cellular component	115	2057	0.0318103
		plasma membrane	Gene Ontology	GO:0005886	cellular component	57	873	0.0349126
		organelle	Gene Ontology	GO:0043226	cellular component	144	2735	0.0408844
		intracellular organelle	Gene Ontology	GO:0043229	cellular component	129	2414	0.0429213
		binding	Gene Ontology	GO:0005488	molecular function	151	2730	0.0192094
		protein binding	Gene Ontology	GO:0005515	molecular function	80	1304	0.0278848
	SOM17
		response to stimulus	Gene Ontology	GO:0050896	biological process	184	1764	7.66615e-07
		cellular process	Gene Ontology	GO:0009987	biological process	318	3547	1.13424e-06
		positive regulation of biological process	Gene Ontology	GO:0048518	biological process	126	1109	4.60893e-06
		regulation of response to stimulus	Gene Ontology	GO:0048583	biological process	87	666	4.60893e-06
		cellular response to stimulus	Gene Ontology	GO:0051716	biological process	158	1512	7.96383e-06
		biological regulation	Gene Ontology	GO:0065007	biological process	238	2570	1.50284e-05
		regulation of immune system process	Gene Ontology	GO:0002682	biological process	42	233	1.56099e-05
		metabolic process	Gene Ontology	GO:0008152	biological process	246	2684	1.59698e-05
		cell communication	Gene Ontology	GO:0007154	biological process	138	1308	2.58661e-05
		negative regulation of nitrogen compound metabolic process	Gene Ontology	GO:0051172	biological process	60	417	2.71474e-05
		organic substance metabolic process	Gene Ontology	GO:0071704	biological process	226	2445	2.94136e-05
		response to stress	Gene Ontology	GO:0006950	biological process	85	692	3.43703e-05
		regulation of cellular process	Gene Ontology	GO:0050794	biological process	211	2263	4.40555e-05
		primary metabolic process	Gene Ontology	GO:0044238	biological process	216	2331	4.40555e-05
		positive regulation of cellular process	Gene Ontology	GO:0048522	biological process	111	1001	4.40555e-05
		negative regulation of cellular process	Gene Ontology	GO:0048523	biological process	95	820	5.91361e-05
		nitrogen compound metabolic process	Gene Ontology	GO:0006807	biological process	205	2204	6.97828e-05
		negative regulation of biological process	Gene Ontology	GO:0048519	biological process	102	910	8.03272e-05
		positive regulation of molecular function	Gene Ontology	GO:0044093	biological process	46	297	9.21551e-05
		regulation of cell differentiation	Gene Ontology	GO:0045595	biological process	45	288	9.50462e-05
		positive regulation of immune system process	Gene Ontology	GO:0002684	biological process	31	159	9.78603e-05
		immune system process	Gene Ontology	GO:0002376	biological process	63	475	9.95352e-05
		signaling	Gene Ontology	GO:0023052	biological process	133	1296	9.95352e-05
		positive regulation of response to stimulus	Gene Ontology	GO:0048584	biological process	54	381	9.95352e-05
		cellular metabolic process	Gene Ontology	GO:0044237	biological process	218	2399	0.000101124
		negative regulation of cellular metabolic process	Gene Ontology	GO:0031324	biological process	60	447	0.000115123
		negative regulation of macromolecule metabolic process	Gene Ontology	GO:0010605	biological process	61	459	0.000119919
		signal transduction	Gene Ontology	GO:0007165	biological process	127	1230	0.000119919
		regulation of biological process	Gene Ontology	GO:0050789	biological process	216	2389	0.000145434
		regulation of cell population proliferation	Gene Ontology	GO:0042127	biological process	46	307	0.000146861
		cellular response to chemical stimulus	Gene Ontology	GO:0070887	biological process	68	541	0.000155715
		macromolecule metabolic process	Gene Ontology	GO:0043170	biological process	189	2044	0.000203916
		regulation of macromolecule metabolic process	Gene Ontology	GO:0060255	biological process	122	1188	0.000225586
		regulation of nitrogen compound metabolic process	Gene Ontology	GO:0051171	biological process	118	1139	0.000225586
		positive regulation of multicellular organismal process	Gene Ontology	GO:0051240	biological process	42	275	0.000242951
		multicellular organism development	Gene Ontology	GO:0007275	biological process	97	891	0.000285433
		negative regulation of metabolic process	Gene Ontology	GO:0009892	biological process	63	500	0.000298758
		regulation of molecular function	Gene Ontology	GO:0065009	biological process	79	681	0.000298758
		regulation of primary metabolic process	Gene Ontology	GO:0080090	biological process	119	1166	0.00034561
		anatomical structure development	Gene Ontology	GO:0048856	biological process	106	1009	0.000375776
		positive regulation of cell differentiation	Gene Ontology	GO:0045597	biological process	30	169	0.000435795
		animal organ development	Gene Ontology	GO:0048513	biological process	72	610	0.000435795
		immune response	Gene Ontology	GO:0006955	biological process	41	275	0.000440592
		organic cyclic compound metabolic process	Gene Ontology	GO:1901360	biological process	121	1201	0.000445695
		cell population proliferation	Gene Ontology	GO:0008283	biological process	51	380	0.00047247
		regulation of developmental process	Gene Ontology	GO:0050793	biological process	54	414	0.000521877
		cellular response to organic substance	Gene Ontology	GO:0071310	biological process	56	436	0.000521909
		positive regulation of developmental process	Gene Ontology	GO:0051094	biological process	37	239	0.000544529
		positive regulation of catalytic activity	Gene Ontology	GO:0043085	biological process	37	240	0.000581947
		response to external stimulus	Gene Ontology	GO:0009605	biological process	56	440	0.000620416
		regulation of immune response	Gene Ontology	GO:0050776	biological process	23	113	0.000679409
		cellular aromatic compound metabolic process	Gene Ontology	GO:0006725	biological process	116	1155	0.000696717
		regulation of catalytic activity	Gene Ontology	GO:0050790	biological process	55	432	0.000704967
		developmental process	Gene Ontology	GO:0032502	biological process	111	1094	0.000704967
		regulation of response to stress	Gene Ontology	GO:0080134	biological process	35	224	0.000704967
		intracellular signal transduction	Gene Ontology	GO:0035556	biological process	60	492	0.000876418
		response to organic substance	Gene Ontology	GO:0010033	biological process	63	527	0.00092012
		regulation of signal transduction	Gene Ontology	GO:0009966	biological process	60	496	0.00102884
		regulation of cellular metabolic process	Gene Ontology	GO:0031323	biological process	120	1224	0.00116994
		cellular nitrogen compound metabolic process	Gene Ontology	GO:0034641	biological process	128	1330	0.00132013
		regulation of biological quality	Gene Ontology	GO:0065008	biological process	74	664	0.00134945
		regulation of apoptotic process	Gene Ontology	GO:0042981	biological process	39	274	0.00134945
		regulation of multicellular organismal process	Gene Ontology	GO:0051239	biological process	59	493	0.0014998
		cell surface receptor signaling pathway	Gene Ontology	GO:0007166	biological process	61	516	0.00150034
		regulation of programmed cell death	Gene Ontology	GO:0043067	biological process	39	276	0.00150034
		cellular macromolecule metabolic process	Gene Ontology	GO:0044260	biological process	159	1741	0.00152832
		regulation of multicellular organismal development	Gene Ontology	GO:2000026	biological process	42	309	0.00164459
		regulation of cell communication	Gene Ontology	GO:0010646	biological process	63	542	0.00167107
		negative regulation of nucleobase-containing compound metabolic process	Gene Ontology	GO:0045934	biological process	35	238	0.00175751
		heterocycle metabolic process	Gene Ontology	GO:0046483	biological process	112	1139	0.00175751
		apoptotic process	Gene Ontology	GO:0006915	biological process	44	332	0.00175751
		positive regulation of macromolecule metabolic process	Gene Ontology	GO:0010604	biological process	69	614	0.00177992
		response to oxygen-containing compound	Gene Ontology	GO:1901700	biological process	35	239	0.00178449
		regulation of signaling	Gene Ontology	GO:0023051	biological process	63	545	0.00178449
		regulation of metabolic process	Gene Ontology	GO:0019222	biological process	124	1295	0.00181912
		positive regulation of GTPase activity	Gene Ontology	GO:0043547	biological process	17	74	0.00181912
		localization	Gene Ontology	GO:0051179	biological process	115	1181	0.00181912
		regulation of cell death	Gene Ontology	GO:0010941	biological process	40	292	0.00186156
		regulation of protein metabolic process	Gene Ontology	GO:0051246	biological process	63	548	0.00193534
		biosynthetic process	Gene Ontology	GO:0009058	biological process	122	1275	0.00202541
		cellular biosynthetic process	Gene Ontology	GO:0044249	biological process	118	1225	0.0020272
		programmed cell death	Gene Ontology	GO:0012501	biological process	44	337	0.0020272
		organic substance biosynthetic process	Gene Ontology	GO:1901576	biological process	120	1251	0.00202784
		regulation of hydrolase activity	Gene Ontology	GO:0051336	biological process	34	234	0.00227038
		regulation of response to external stimulus	Gene Ontology	GO:0032101	biological process	28	175	0.00234129
		response to chemical	Gene Ontology	GO:0042221	biological process	85	818	0.00243418
		system development	Gene Ontology	GO:0048731	biological process	84	806	0.00243418
		positive regulation of signal transduction	Gene Ontology	GO:0009967	biological process	38	277	0.00246319
		positive regulation of cell communication	Gene Ontology	GO:0010647	biological process	40	300	0.00276227
		cell death	Gene Ontology	GO:0008219	biological process	45	355	0.00289396
		positive regulation of signaling	Gene Ontology	GO:0023056	biological process	40	301	0.00289396
		cellular developmental process	Gene Ontology	GO:0048869	biological process	78	742	0.00330361
		negative regulation of cellular biosynthetic process	Gene Ontology	GO:0031327	biological process	35	251	0.00338301
		negative regulation of macromolecule biosynthetic process	Gene Ontology	GO:0010558	biological process	34	241	0.00344142
		positive regulation of cell death	Gene Ontology	GO:0010942	biological process	20	107	0.00391295
		nucleobase-containing compound metabolic process	Gene Ontology	GO:0006139	biological process	107	1110	0.00396758
		organonitrogen compound metabolic process	Gene Ontology	GO:1901564	biological process	138	1512	0.00396758
		gene expression	Gene Ontology	GO:0010467	biological process	106	1099	0.00415952
		regulation of GTPase activity	Gene Ontology	GO:0043087	biological process	17	82	0.00418442
		negative regulation of biosynthetic process	Gene Ontology	GO:0009890	biological process	35	255	0.00421015
		negative regulation of RNA metabolic process	Gene Ontology	GO:0051253	biological process	32	224	0.00421243
		positive regulation of nitrogen compound metabolic process	Gene Ontology	GO:0051173	biological process	64	582	0.00424949
		regulation of cellular component organization	Gene Ontology	GO:0051128	biological process	52	443	0.00436088
		positive regulation of metabolic process	Gene Ontology	GO:0009893	biological process	71	667	0.00442615
		regulation of hemopoiesis	Gene Ontology	GO:1903706	biological process	14	59	0.00469092
		tissue development	Gene Ontology	GO:0009888	biological process	44	355	0.00472723
		positive regulation of response to external stimulus	Gene Ontology	GO:0032103	biological process	17	85	0.00550063
		regulation of cell development	Gene Ontology	GO:0060284	biological process	24	149	0.00555732
		positive regulation of apoptotic process	Gene Ontology	GO:0043065	biological process	19	103	0.00572417
		cell differentiation	Gene Ontology	GO:0030154	biological process	73	701	0.00588723
		negative regulation of protein metabolic process	Gene Ontology	GO:0051248	biological process	29	200	0.00602647
		phosphate-containing compound metabolic process	Gene Ontology	GO:0006796	biological process	70	666	0.00611102
		positive regulation of programmed cell death	Gene Ontology	GO:0043068	biological process	19	104	0.00611102
		positive regulation of hydrolase activity	Gene Ontology	GO:0051345	biological process	22	133	0.00674262
		cell adhesion	Gene Ontology	GO:0007155	biological process	28	192	0.00674262
		regulation of plasma membrane bounded cell projection organization	Gene Ontology	GO:0120035	biological process	16	79	0.00674262
		anatomical structure morphogenesis	Gene Ontology	GO:0009653	biological process	53	467	0.00674262
		phosphorus metabolic process	Gene Ontology	GO:0006793	biological process	70	672	0.00732439
		regulation of cell projection organization	Gene Ontology	GO:0031344	biological process	16	80	0.0074735
		macromolecule biosynthetic process	Gene Ontology	GO:0009059	biological process	97	1011	0.00765315
		positive regulation of cell projection organization	Gene Ontology	GO:0031346	biological process	12	48	0.00770324
		biological adhesion	Gene Ontology	GO:0022610	biological process	28	195	0.00809584
		regulation of myeloid cell differentiation	Gene Ontology	GO:0045637	biological process	11	41	0.00815842
		positive regulation of immune response	Gene Ontology	GO:0050778	biological process	17	90	0.00846062
		defense response	Gene Ontology	GO:0006952	biological process	37	293	0.00915735
		regulation of anatomical structure size	Gene Ontology	GO:0090066	biological process	19	109	0.00915735
		cellular nitrogen compound biosynthetic process	Gene Ontology	GO:0044271	biological process	95	993	0.00916528
		positive regulation of intracellular signal transduction	Gene Ontology	GO:1902533	biological process	26	177	0.00918918
		negative regulation of cell population proliferation	Gene Ontology	GO:0008285	biological process	20	119	0.00963023
		organic cyclic compound biosynthetic process	Gene Ontology	GO:1901362	biological process	83	843	0.00963023
		cell morphogenesis	Gene Ontology	GO:0000902	biological process	24	158	0.00973585
		cellular chemical homeostasis	Gene Ontology	GO:0055082	biological process	21	129	0.00981326
		negative regulation of response to stimulus	Gene Ontology	GO:0048585	biological process	32	241	0.0098491
		cell activation	Gene Ontology	GO:0001775	biological process	27	190	0.0107748
		regulation of nucleobase-containing compound metabolic process	Gene Ontology	GO:0019219	biological process	74	735	0.0107748
		positive regulation of hemopoiesis	Gene Ontology	GO:1903708	biological process	10	36	0.0109647
		response to cytokine	Gene Ontology	GO:0034097	biological process	24	160	0.010985
		regulation of intracellular signal transduction	Gene Ontology	GO:1902531	biological process	35	276	0.011177
		locomotion	Gene Ontology	GO:0040011	biological process	36	287	0.011177
		negative regulation of cellular protein metabolic process	Gene Ontology	GO:0032269	biological process	27	191	0.0112372
		homeostatic process	Gene Ontology	GO:0042592	biological process	39	321	0.0114875
		positive regulation of myeloid cell differentiation	Gene Ontology	GO:0045639	biological process	8	23	0.0116799
		cellular response to cytokine stimulus	Gene Ontology	GO:0071345	biological process	22	142	0.0120675
		positive regulation of cell population proliferation	Gene Ontology	GO:0008284	biological process	25	172	0.0120675
		regulation of localization	Gene Ontology	GO:0032879	biological process	50	449	0.0120675
		negative regulation of cellular macromolecule biosynthetic process	Gene Ontology	GO:2000113	biological process	31	235	0.0122503
		negative regulation of RNA biosynthetic process	Gene Ontology	GO:1902679	biological process	29	214	0.0123341
		negative regulation of nucleic acid-templated transcription	Gene Ontology	GO:1903507	biological process	29	214	0.0123341
		positive regulation of macromolecule biosynthetic process	Gene Ontology	GO:0010557	biological process	43	369	0.0124481
		positive regulation of cellular metabolic process	Gene Ontology	GO:0031325	biological process	65	631	0.0126137
		positive regulation of transport	Gene Ontology	GO:0051050	biological process	24	163	0.0126763
		regulation of cellular protein metabolic process	Gene Ontology	GO:0032268	biological process	55	511	0.012971
		regulation of protein modification process	Gene Ontology	GO:0031399	biological process	39	326	0.0138016
		cell motility	Gene Ontology	GO:0048870	biological process	31	238	0.0139871
		localization of cell	Gene Ontology	GO:0051674	biological process	31	238	0.0139871
		cellular macromolecule biosynthetic process	Gene Ontology	GO:0034645	biological process	92	975	0.0141213
		tumor necrosis factor-mediated signaling pathway	Gene Ontology	GO:0033209	biological process	7	18	0.0141213
		cellular cation homeostasis	Gene Ontology	GO:0030003	biological process	17	97	0.0141806
		response to molecule of bacterial origin	Gene Ontology	GO:0002237	biological process	13	62	0.0143434
		heterocycle biosynthetic process	Gene Ontology	GO:0018130	biological process	79	811	0.0146048
		regulation of macromolecule biosynthetic process	Gene Ontology	GO:0010556	biological process	76	774	0.0148543
		cell development	Gene Ontology	GO:0048468	biological process	43	374	0.0148543
		aromatic compound biosynthetic process	Gene Ontology	GO:0019438	biological process	79	812	0.0148696
		nucleic acid metabolic process	Gene Ontology	GO:0090304	biological process	94	1004	0.0149566
		protein metabolic process	Gene Ontology	GO:0019538	biological process	115	1279	0.0151619
		phosphorylation	Gene Ontology	GO:0016310	biological process	52	481	0.0154133
		regulation of cellular biosynthetic process	Gene Ontology	GO:0031326	biological process	77	789	0.0156295
		regulation of production of molecular mediator of immune response	Gene Ontology	GO:0002700	biological process	8	25	0.0157364
		cellular ion homeostasis	Gene Ontology	GO:0006873	biological process	17	99	0.0161966
		cellular component morphogenesis	Gene Ontology	GO:0032989	biological process	25	178	0.0161966
		negative regulation of gene expression	Gene Ontology	GO:0010629	biological process	35	286	0.0161966
		regulation of interleukin-1 beta production	Gene Ontology	GO:0032651	biological process	5	8	0.0161966
		regulation of leukocyte activation	Gene Ontology	GO:0002694	biological process	16	90	0.0161966
		regulation of neuron differentiation	Gene Ontology	GO:0045664	biological process	16	90	0.0161966
		myeloid cell differentiation	Gene Ontology	GO:0030099	biological process	15	81	0.0161966
		establishment of localization	Gene Ontology	GO:0051234	biological process	90	958	0.0165122
		regulation of biosynthetic process	Gene Ontology	GO:0009889	biological process	78	805	0.0165743
		regulation of cell morphogenesis	Gene Ontology	GO:0022604	biological process	14	73	0.0173743
		cellular response to external stimulus	Gene Ontology	GO:0071496	biological process	11	48	0.0175584
		regulation of phosphorus metabolic process	Gene Ontology	GO:0051174	biological process	37	311	0.0176752
		regulation of phosphate metabolic process	Gene Ontology	GO:0019220	biological process	37	311	0.0176752
		cellular response to stress	Gene Ontology	GO:0033554	biological process	40	346	0.0182191
		positive regulation of biosynthetic process	Gene Ontology	GO:0009891	biological process	43	381	0.0183021
		regulation of transport	Gene Ontology	GO:0051049	biological process	38	324	0.0188261
		developmental growth	Gene Ontology	GO:0048589	biological process	18	111	0.0189415
		activation of immune response	Gene Ontology	GO:0002253	biological process	12	57	0.0190353
		immune response-regulating signaling pathway	Gene Ontology	GO:0002764	biological process	11	49	0.019442
		regulation of MAPK cascade	Gene Ontology	GO:0043408	biological process	20	131	0.0195072
		RNA splicing, via transesterification reactions	Gene Ontology	GO:0000375	biological process	13	66	0.0198187
		RNA splicing, via transesterification reactions with bulged adenosine as nucleophile	Gene Ontology	GO:0000377	biological process	13	66	0.0198187
		mRNA splicing, via spliceosome	Gene Ontology	GO:0000398	biological process	13	66	0.0198187
		positive regulation of neuron projection development	Gene Ontology	GO:0010976	biological process	9	34	0.0199957
		cell migration	Gene Ontology	GO:0016477	biological process	28	215	0.0199957
		regulation of B cell activation	Gene Ontology	GO:0050864	biological process	8	27	0.0199957
		regulation of cytokine secretion	Gene Ontology	GO:0050707	biological process	8	27	0.0199957
		positive regulation of cellular biosynthetic process	Gene Ontology	GO:0031328	biological process	42	373	0.0199957
		regulation of neuron projection development	Gene Ontology	GO:0010975	biological process	12	58	0.0199957
		response to lipopolysaccharide	Gene Ontology	GO:0032496	biological process	12	58	0.0199957
		peptidyl-tyrosine phosphorylation	Gene Ontology	GO:0018108	biological process	12	58	0.0199957
		peptidyl-tyrosine modification	Gene Ontology	GO:0018212	biological process	12	58	0.0199957
		growth	Gene Ontology	GO:0040007	biological process	24	173	0.0199957
		regulation of endothelial cell apoptotic process	Gene Ontology	GO:2000351	biological process	5	9	0.0201848
		transmembrane transport	Gene Ontology	GO:0055085	biological process	39	339	0.0201848
		regulation of gene expression	Gene Ontology	GO:0010468	biological process	79	829	0.0201848
		transcription by RNA polymerase II	Gene Ontology	GO:0006366	biological process	47	433	0.0201848
		regulation of neurogenesis	Gene Ontology	GO:0050767	biological process	18	113	0.0201848
		regulation of nervous system development	Gene Ontology	GO:0051960	biological process	20	133	0.0205719
		regulation of lymphocyte activation	Gene Ontology	GO:0051249	biological process	14	76	0.0205719
		regulation of MAP kinase activity	Gene Ontology	GO:0043405	biological process	12	59	0.0215346
		regulation of defense response	Gene Ontology	GO:0031347	biological process	18	114	0.0215346
		nucleobase-containing compound biosynthetic process	Gene Ontology	GO:0034654	biological process	76	794	0.0215346
		regulation of anatomical structure morphogenesis	Gene Ontology	GO:0022603	biological process	24	175	0.0217139
		positive regulation of ion transport	Gene Ontology	GO:0043270	biological process	10	43	0.0223672
		protein phosphorylation	Gene Ontology	GO:0006468	biological process	43	390	0.0233607
		regulation of cell activation	Gene Ontology	GO:0050865	biological process	16	96	0.0234088
		negative regulation of transcription, DNA-templated	Gene Ontology	GO:0045892	biological process	27	209	0.0240925
		regulation of protein phosphorylation	Gene Ontology	GO:0001932	biological process	31	253	0.0240925
		positive regulation of developmental growth	Gene Ontology	GO:0048639	biological process	9	36	0.0244889
		regulation of protein kinase activity	Gene Ontology	GO:0045859	biological process	20	136	0.0244889
		defense response to other organism	Gene Ontology	GO:0098542	biological process	26	199	0.0246351
		immune response-activating signal transduction	Gene Ontology	GO:0002757	biological process	10	44	0.0246351
		response to biotic stimulus	Gene Ontology	GO:0009607	biological process	31	254	0.0246351
		response to other organism	Gene Ontology	GO:0051707	biological process	30	243	0.0246351
		transport	Gene Ontology	GO:0006810	biological process	87	943	0.0246351
		regulation of phosphorylation	Gene Ontology	GO:0042325	biological process	33	277	0.0246351
		regulation of peptidyl-tyrosine phosphorylation	Gene Ontology	GO:0050730	biological process	7	22	0.0246351
		regulation of cytokine production	Gene Ontology	GO:0001817	biological process	17	107	0.0246351
		interleukin-1 beta production	Gene Ontology	GO:0032611	biological process	5	10	0.0246351
		regulation of interleukin-1 production	Gene Ontology	GO:0032652	biological process	5	10	0.0246351
		endothelial cell apoptotic process	Gene Ontology	GO:0072577	biological process	5	10	0.0246351
		regulation of potassium ion transport	Gene Ontology	GO:0043266	biological process	5	10	0.0246351
		positive regulation of leukocyte migration	Gene Ontology	GO:0002687	biological process	8	29	0.0246351
		cellular response to tumor necrosis factor	Gene Ontology	GO:0071356	biological process	8	29	0.0246351
		leukocyte cell-cell adhesion	Gene Ontology	GO:0007159	biological process	12	61	0.0246351
		regulation of organelle organization	Gene Ontology	GO:0033043	biological process	30	244	0.0249891
		response to external biotic stimulus	Gene Ontology	GO:0043207	biological process	30	244	0.0249891
		cellular divalent inorganic cation homeostasis	Gene Ontology	GO:0072503	biological process	13	70	0.0250081
		RNA metabolic process	Gene Ontology	GO:0016070	biological process	84	906	0.025128
		multicellular organismal process	Gene Ontology	GO:0032501	biological process	114	1302	0.0255201
		regulation of RNA metabolic process	Gene Ontology	GO:0051252	biological process	68	702	0.0255886
		positive regulation of growth	Gene Ontology	GO:0045927	biological process	11	53	0.0255886
		neuron development	Gene Ontology	GO:0048666	biological process	21	148	0.0255886
		MAPK cascade	Gene Ontology	GO:0000165	biological process	21	148	0.0255886
		production of molecular mediator of immune response	Gene Ontology	GO:0002440	biological process	9	37	0.0259243
		regulation of cellular macromolecule biosynthetic process	Gene Ontology	GO:2000112	biological process	71	741	0.0259243
		regulation of innate immune response	Gene Ontology	GO:0045088	biological process	10	45	0.0261079
		divalent inorganic cation homeostasis	Gene Ontology	GO:0072507	biological process	13	71	0.0269595
		cellular component organization	Gene Ontology	GO:0016043	biological process	95	1054	0.027366
		cell projection organization	Gene Ontology	GO:0030030	biological process	24	181	0.0276569
		innate immune response	Gene Ontology	GO:0045087	biological process	19	129	0.0276569
		activation of innate immune response	Gene Ontology	GO:0002218	biological process	8	30	0.0276569
		leukocyte activation	Gene Ontology	GO:0045321	biological process	22	160	0.0277308
		proteolysis	Gene Ontology	GO:0006508	biological process	40	362	0.0277308
		positive regulation of defense response	Gene Ontology	GO:0031349	biological process	11	54	0.0277831
		movement of cell or subcellular component	Gene Ontology	GO:0006928	biological process	35	304	0.0277831
		embryo development	Gene Ontology	GO:0009790	biological process	26	203	0.0277831
		mRNA processing	Gene Ontology	GO:0006397	biological process	14	81	0.0283524
		RNA splicing	Gene Ontology	GO:0008380	biological process	14	81	0.0283524
		regulation of cell adhesion	Gene Ontology	GO:0030155	biological process	16	100	0.0283967
		positive regulation of neuron differentiation	Gene Ontology	GO:0045666	biological process	10	46	0.0285774
		positive regulation of cellular component organization	Gene Ontology	GO:0051130	biological process	27	215	0.0291202
		regulation of transcription by RNA polymerase II	Gene Ontology	GO:0006357	biological process	44	412	0.0299243
		immune system development	Gene Ontology	GO:0002520	biological process	24	183	0.0300883
		regulation of epithelial cell apoptotic process	Gene Ontology	GO:1904035	biological process	5	11	0.0301435
		I-kappaB kinase/NF-kappaB signaling	Gene Ontology	GO:0007249	biological process	11	55	0.0301435
		negative regulation of molecular function	Gene Ontology	GO:0044092	biological process	26	205	0.0301435
		regulation of cellular response to stress	Gene Ontology	GO:0080135	biological process	16	101	0.0301435
		signal transduction by protein phosphorylation	Gene Ontology	GO:0023014	biological process	22	162	0.0301435
		positive regulation of cell development	Gene Ontology	GO:0010720	biological process	14	82	0.0302168
		positive regulation of nucleic acid-templated transcription	Gene Ontology	GO:1903508	biological process	37	330	0.0302168
		positive regulation of RNA biosynthetic process	Gene Ontology	GO:1902680	biological process	37	330	0.0302168
		cation homeostasis	Gene Ontology	GO:0055080	biological process	17	111	0.03027
		cytokine secretion	Gene Ontology	GO:0050663	biological process	8	31	0.0306064
		regulation of nucleic acid-templated transcription	Gene Ontology	GO:1903506	biological process	65	674	0.0312871
		regulation of RNA biosynthetic process	Gene Ontology	GO:2001141	biological process	65	674	0.0312871
		regulation of locomotion	Gene Ontology	GO:0040012	biological process	20	142	0.0312898
		regulation of leukocyte differentiation	Gene Ontology	GO:1902105	biological process	9	39	0.0315364
		positive regulation of gene expression	Gene Ontology	GO:0010628	biological process	40	367	0.0318519
		cytokine production	Gene Ontology	GO:0001816	biological process	18	122	0.0318519
		inorganic ion homeostasis	Gene Ontology	GO:0098771	biological process	17	112	0.0318519
		positive regulation of protein metabolic process	Gene Ontology	GO:0051247	biological process	34	297	0.0318519
		regulation of protein serine/threonine kinase activity	Gene Ontology	GO:0071900	biological process	14	83	0.0318519
		regulation of cellular component size	Gene Ontology	GO:0032535	biological process	14	83	0.0318519
		positive regulation of phosphate metabolic process	Gene Ontology	GO:0045937	biological process	24	185	0.0318519
		positive regulation of phosphorus metabolic process	Gene Ontology	GO:0010562	biological process	24	185	0.0318519
		chemical homeostasis	Gene Ontology	GO:0048878	biological process	26	207	0.0321312
		positive regulation of MAPK cascade	Gene Ontology	GO:0043410	biological process	15	93	0.0327797
		positive regulation of phosphorylation	Gene Ontology	GO:0042327	biological process	23	175	0.0329076
		cellular component organization or biogenesis	Gene Ontology	GO:0071840	biological process	98	1108	0.0342615
		positive regulation of nucleobase-containing compound metabolic process	Gene Ontology	GO:0045935	biological process	39	358	0.0346309
		positive regulation of I-kappaB kinase/NF-kappaB signaling	Gene Ontology	GO:0043123	biological process	9	40	0.034834
		chordate embryonic development	Gene Ontology	GO:0043009	biological process	19	134	0.0350968
		cell junction	Gene Ontology	GO:0030054	biological process	25	198	0.0350968
		positive regulation of cytokine production	Gene Ontology	GO:0001819	biological process	13	75	0.0350968
		cellular calcium ion homeostasis	Gene Ontology	GO:0006874	biological process	12	66	0.0353789
		calcium ion homeostasis	Gene Ontology	GO:0055074	biological process	12	66	0.0353789
		interleukin-1 production	Gene Ontology	GO:0032612	biological process	5	12	0.0364946
		negative regulation of Notch signaling pathway	Gene Ontology	GO:0045746	biological process	5	12	0.0364946
		RNA biosynthetic process	Gene Ontology	GO:0032774	biological process	67	707	0.0365924
		nucleic acid-templated transcription	Gene Ontology	GO:0097659	biological process	67	707	0.0365924
		cellular homeostasis	Gene Ontology	GO:0019725	biological process	21	156	0.0369846
		negative regulation of cell differentiation	Gene Ontology	GO:0045596	biological process	18	125	0.0375036
		neuron projection development	Gene Ontology	GO:0031175	biological process	18	125	0.0375036
		ossification	Gene Ontology	GO:0001503	biological process	13	76	0.0375953
		positive regulation of nervous system development	Gene Ontology	GO:0051962	biological process	13	76	0.0375953
		response to lipid	Gene Ontology	GO:0033993	biological process	20	146	0.0379123
		regulation of developmental growth	Gene Ontology	GO:0048638	biological process	11	58	0.0379123
		morphogenesis of a branching structure	Gene Ontology	GO:0001763	biological process	11	58	0.0379123
		regulation of transcription, DNA-templated	Gene Ontology	GO:0006355	biological process	63	658	0.0379123
		response to tumor necrosis factor	Gene Ontology	GO:0034612	biological process	8	33	0.0379123
		embryo development ending in birth or egg hatching	Gene Ontology	GO:0009792	biological process	19	136	0.0386388
		ion homeostasis	Gene Ontology	GO:0050801	biological process	18	126	0.039508
		plasma membrane bounded cell projection organization	Gene Ontology	GO:0120036	biological process	23	179	0.0395582
		regulation of I-kappaB kinase/NF-kappaB signaling	Gene Ontology	GO:0043122	biological process	10	50	0.0407698
		positive regulation of DNA-binding transcription factor activity	Gene Ontology	GO:0051091	biological process	10	50	0.0407698
		positive regulation of leukocyte chemotaxis	Gene Ontology	GO:0002690	biological process	7	26	0.0409729
		positive regulation of protein phosphorylation	Gene Ontology	GO:0001934	biological process	22	169	0.0411519
		integrin-mediated signaling pathway	Gene Ontology	GO:0007229	biological process	6	19	0.0411519
		cellular metal ion homeostasis	Gene Ontology	GO:0006875	biological process	14	87	0.0417586
		regulation of kinase activity	Gene Ontology	GO:0043549	biological process	20	148	0.0418762
		cellular component assembly	Gene Ontology	GO:0022607	biological process	44	425	0.0421311
		embryonic organ development	Gene Ontology	GO:0048568	biological process	15	97	0.0421311
		positive regulation of RNA metabolic process	Gene Ontology	GO:0051254	biological process	37	341	0.0421311
		actin cytoskeleton organization	Gene Ontology	GO:0030036	biological process	16	107	0.0421311
		cell-cell adhesion	Gene Ontology	GO:0098609	biological process	16	107	0.0421311
		negative regulation of protein modification process	Gene Ontology	GO:0031400	biological process	16	107	0.0421311
		regulation of cytoskeleton organization	Gene Ontology	GO:0051493	biological process	13	78	0.0431366
		positive regulation of extrinsic apoptotic signaling pathway	Gene Ontology	GO:2001238	biological process	5	13	0.0441567
		regulation of neural precursor cell proliferation	Gene Ontology	GO:2000177	biological process	5	13	0.0441567
		negative regulation of cellular component organization	Gene Ontology	GO:0051129	biological process	16	108	0.0450579
		secretion	Gene Ontology	GO:0046903	biological process	24	193	0.0451117
		positive regulation of transcription, DNA-templated	Gene Ontology	GO:0045893	biological process	34	308	0.0460114
		transcription, DNA-templated	Gene Ontology	GO:0006351	biological process	65	692	0.0460114
		lymphocyte activation	Gene Ontology	GO:0046649	biological process	19	140	0.0479301
		placenta development	Gene Ontology	GO:0001890	biological process	8	35	0.0479301
		embryonic placenta development	Gene Ontology	GO:0001892	biological process	6	20	0.0479301
		regulation of myeloid leukocyte differentiation	Gene Ontology	GO:0002761	biological process	6	20	0.0479301
		axonogenesis	Gene Ontology	GO:0007409	biological process	12	70	0.0479301
		cell-substrate adhesion	Gene Ontology	GO:0031589	biological process	10	52	0.0485672
		regulation of cell motility	Gene Ontology	GO:2000145	biological process	18	130	0.0488606
		regulation of cell cycle	Gene Ontology	GO:0051726	biological process	24	195	0.0492055
		cellular protein metabolic process	Gene Ontology	GO:0044267	biological process	96	1103	0.049781
		cellular anatomical entity	Gene Ontology	GO:0110165	cellular component	372	4192	2.77032e-07
		intracellular	Gene Ontology	GO:0005622	cellular component	282	2992	4.11253e-07
		organelle	Gene Ontology	GO:0043226	cellular component	260	2735	7.66615e-07
		membrane-bounded organelle	Gene Ontology	GO:0043227	cellular component	239	2558	8.11301e-06
		cytoplasm	Gene Ontology	GO:0005737	cellular component	201	2073	1.1659e-05
		intracellular organelle	Gene Ontology	GO:0043229	cellular component	225	2414	2.03641e-05
		side of membrane	Gene Ontology	GO:0098552	cellular component	19	75	0.000358195
		intracellular membrane-bounded organelle	Gene Ontology	GO:0043231	cellular component	188	2108	0.0010233
		membrane	Gene Ontology	GO:0016020	cellular component	182	2057	0.00178449
		cell periphery	Gene Ontology	GO:0071944	cellular component	92	893	0.00181912
		plasma membrane	Gene Ontology	GO:0005886	cellular component	90	873	0.0020257
		non-membrane-bounded organelle	Gene Ontology	GO:0043228	cellular component	77	744	0.00496785
		intracellular non-membrane-bounded organelle	Gene Ontology	GO:0043232	cellular component	77	744	0.00496785
		plasma membrane region	Gene Ontology	GO:0098590	cellular component	22	129	0.0051201
		nucleus	Gene Ontology	GO:0005634	cellular component	127	1387	0.00587723
		cytoskeleton	Gene Ontology	GO:0005856	cellular component	40	318	0.00639505
		vesicle	Gene Ontology	GO:0031982	cellular component	76	751	0.00853932
		intrinsic component of plasma membrane	Gene Ontology	GO:0031226	cellular component	35	278	0.0120675
		integral component of plasma membrane	Gene Ontology	GO:0005887	cellular component	34	268	0.012445
		external side of plasma membrane	Gene Ontology	GO:0009897	cellular component	11	45	0.012971
		extracellular region	Gene Ontology	GO:0005576	cellular component	91	969	0.0161966
		extracellular exosome	Gene Ontology	GO:0070062	cellular component	58	564	0.0199957
		extracellular organelle	Gene Ontology	GO:0043230	cellular component	58	566	0.0201848
		extracellular vesicle	Gene Ontology	GO:1903561	cellular component	58	566	0.0201848
		extracellular space	Gene Ontology	GO:0005615	cellular component	77	804	0.0202113
		cytoplasmic side of plasma membrane	Gene Ontology	GO:0009898	cellular component	8	28	0.0223672
		catalytic step 2 spliceosome	Gene Ontology	GO:0071013	cellular component	9	37	0.0259243
		cytoplasmic side of membrane	Gene Ontology	GO:0098562	cellular component	8	30	0.0276569
		spliceosomal complex	Gene Ontology	GO:0005681	cellular component	11	55	0.0301435
		focal adhesion	Gene Ontology	GO:0005925	cellular component	15	92	0.0312871
		plasma membrane protein complex	Gene Ontology	GO:0098797	cellular component	15	93	0.0327797
		cell-substrate adherens junction	Gene Ontology	GO:0005924	cellular component	15	93	0.0327797
		cell-substrate junction	Gene Ontology	GO:0030055	cellular component	15	93	0.0327797
		cell surface	Gene Ontology	GO:0009986	cellular component	18	127	0.0417586
		binding	Gene Ontology	GO:0005488	molecular function	259	2730	7.66615e-07
		protein binding	Gene Ontology	GO:0005515	molecular function	131	1304	0.000242951
		enzyme activator activity	Gene Ontology	GO:0008047	molecular function	18	72	0.00060993
		catalytic activity	Gene Ontology	GO:0003824	molecular function	164	1787	0.00099191
		molecular function regulator	Gene Ontology	GO:0098772	molecular function	52	424	0.00202541
		ion binding	Gene Ontology	GO:0043167	molecular function	127	1340	0.0020257
		anion binding	Gene Ontology	GO:0043168	molecular function	70	645	0.00324578
		enzyme regulator activity	Gene Ontology	GO:0030234	molecular function	31	215	0.00446822
		kinase activity	Gene Ontology	GO:0016301	molecular function	41	323	0.00496785
		transferase activity, transferring phosphorus-containing groups	Gene Ontology	GO:0016772	molecular function	45	370	0.00555732
		hydrolase activity	Gene Ontology	GO:0016787	molecular function	80	787	0.00588723
		enzyme binding	Gene Ontology	GO:0019899	molecular function	44	364	0.00674262
		signaling receptor binding	Gene Ontology	GO:0005102	molecular function	42	343	0.00721942
		small molecule binding	Gene Ontology	GO:0036094	molecular function	69	667	0.00915735
		organic cyclic compound binding	Gene Ontology	GO:0097159	molecular function	117	1281	0.00973585
		carbohydrate derivative binding	Gene Ontology	GO:0097367	molecular function	56	513	0.00974381
		protein kinase activity	Gene Ontology	GO:0004672	molecular function	34	266	0.0115951
		heterocyclic compound binding	Gene Ontology	GO:1901363	molecular function	113	1253	0.0152435
		nucleotide binding	Gene Ontology	GO:0000166	molecular function	59	569	0.0166293
		nucleoside phosphate binding	Gene Ontology	GO:1901265	molecular function	59	569	0.0166293
		GTPase activator activity	Gene Ontology	GO:0005096	molecular function	8	26	0.017955
		protein serine/threonine kinase activity	Gene Ontology	GO:0004674	molecular function	23	160	0.018229
		lipid binding	Gene Ontology	GO:0008289	molecular function	21	141	0.0195072
		purine ribonucleotide binding	Gene Ontology	GO:0032555	molecular function	49	455	0.0199957
		nucleoside-triphosphatase regulator activity	Gene Ontology	GO:0060589	molecular function	9	34	0.0199957
		purine nucleotide binding	Gene Ontology	GO:0017076	molecular function	49	456	0.0199957
		phospholipid binding	Gene Ontology	GO:0005543	molecular function	14	76	0.0205719
		GTPase regulator activity	Gene Ontology	GO:0030695	molecular function	8	28	0.0223672
		ribonucleotide binding	Gene Ontology	GO:0032553	molecular function	49	462	0.0236734
		purine ribonucleoside triphosphate binding	Gene Ontology	GO:0035639	molecular function	47	439	0.0244303
		GTPase activity	Gene Ontology	GO:0003924	molecular function	20	136	0.0244889
		phosphotransferase activity, alcohol group as acceptor	Gene Ontology	GO:0016773	molecular function	35	299	0.0246351
		phosphatidylinositol binding	Gene Ontology	GO:0035091	molecular function	10	44	0.0246351
		MAP kinase activity	Gene Ontology	GO:0004707	molecular function	12	61	0.0246351
		integrin binding	Gene Ontology	GO:0005178	molecular function	6	18	0.0351438
		drug binding	Gene Ontology	GO:0008144	molecular function	42	403	0.0450579
		transferase activity	Gene Ontology	GO:0016740	molecular function	68	730	0.0454283
		catalytic activity, acting on a protein	Gene Ontology	GO:0140096	molecular function	69	746	0.0485987
	SOM18
		cellular calcium ion homeostasis	Gene Ontology	GO:0006874	biological process	5	66	0.0199294
		calcium ion homeostasis	Gene Ontology	GO:0055074	biological process	5	66	0.0199294
		cellular divalent inorganic cation homeostasis	Gene Ontology	GO:0072503	biological process	5	70	0.0199294
		divalent inorganic cation homeostasis	Gene Ontology	GO:0072507	biological process	5	71	0.0199294
		cellular metal ion homeostasis	Gene Ontology	GO:0006875	biological process	5	87	0.0392158
		regulation of cytosolic calcium ion concentration	Gene Ontology	GO:0051480	biological process	4	48	0.0392158
		metal ion homeostasis	Gene Ontology	GO:0055065	biological process	5	97	0.0392158
		cellular cation homeostasis	Gene Ontology	GO:0030003	biological process	5	97	0.0392158
		cellular ion homeostasis	Gene Ontology	GO:0006873	biological process	5	99	0.0392158
	SOM25
		response to stimulus	Gene Ontology	GO:0050896	biological process	279	1764	3.00129e-09
		cellular process	Gene Ontology	GO:0009987	biological process	481	3547	1.38294e-08
		metabolic process	Gene Ontology	GO:0008152	biological process	372	2684	6.44812e-07
		primary metabolic process	Gene Ontology	GO:0044238	biological process	329	2331	1.33633e-06
		response to stress	Gene Ontology	GO:0006950	biological process	127	692	1.45009e-06
		cellular metabolic process	Gene Ontology	GO:0044237	biological process	335	2399	2.05216e-06
		organic substance metabolic process	Gene Ontology	GO:0071704	biological process	340	2445	2.05216e-06
		intracellular signal transduction	Gene Ontology	GO:0035556	biological process	98	492	2.24446e-06
		regulation of response to stimulus	Gene Ontology	GO:0048583	biological process	122	666	2.24446e-06
		nitrogen compound metabolic process	Gene Ontology	GO:0006807	biological process	311	2204	2.41542e-06
		positive regulation of biological process	Gene Ontology	GO:0048518	biological process	179	1109	2.58593e-06
		biological regulation	Gene Ontology	GO:0065007	biological process	352	2570	2.95333e-06
		signaling	Gene Ontology	GO:0023052	biological process	200	1296	5.46465e-06
		cell communication	Gene Ontology	GO:0007154	biological process	201	1308	6.33369e-06
		macromolecule metabolic process	Gene Ontology	GO:0043170	biological process	288	2044	7.81447e-06
		cellular response to stimulus	Gene Ontology	GO:0051716	biological process	225	1512	7.82412e-06
		positive regulation of cellular process	Gene Ontology	GO:0048522	biological process	162	1001	7.9544e-06
		positive regulation of response to stimulus	Gene Ontology	GO:0048584	biological process	79	381	8.37026e-06
		cell surface receptor signaling pathway	Gene Ontology	GO:0007166	biological process	98	516	8.51332e-06
		signal transduction	Gene Ontology	GO:0007165	biological process	189	1230	1.2791e-05
		regulation of signaling	Gene Ontology	GO:0023051	biological process	101	545	1.29333e-05
		phosphate-containing compound metabolic process	Gene Ontology	GO:0006796	biological process	116	666	2.42965e-05
		phosphorylation	Gene Ontology	GO:0016310	biological process	91	481	2.4446e-05
		regulation of signal transduction	Gene Ontology	GO:0009966	biological process	93	496	2.44495e-05
		localization	Gene Ontology	GO:0051179	biological process	181	1181	2.44495e-05
		response to organic substance	Gene Ontology	GO:0010033	biological process	97	527	2.6228e-05
		regulation of cell communication	Gene Ontology	GO:0010646	biological process	99	542	2.6228e-05
		biosynthetic process	Gene Ontology	GO:0009058	biological process	192	1275	2.71539e-05
		regulation of multicellular organismal development	Gene Ontology	GO:2000026	biological process	66	309	2.78976e-05
		regulation of biological quality	Gene Ontology	GO:0065008	biological process	115	664	2.78976e-05
		phosphorus metabolic process	Gene Ontology	GO:0006793	biological process	116	672	2.78976e-05
		regulation of molecular function	Gene Ontology	GO:0065009	biological process	117	681	2.98033e-05
		protein phosphorylation	Gene Ontology	GO:0006468	biological process	77	390	3.89503e-05
		regulation of cell population proliferation	Gene Ontology	GO:0042127	biological process	65	307	3.90412e-05
		regulation of intracellular signal transduction	Gene Ontology	GO:1902531	biological process	60	276	5.05777e-05
		cellular macromolecule metabolic process	Gene Ontology	GO:0044260	biological process	245	1741	5.40177e-05
		organonitrogen compound metabolic process	Gene Ontology	GO:1901564	biological process	218	1512	5.40177e-05
		response to chemical	Gene Ontology	GO:0042221	biological process	133	818	5.54418e-05
		cellular biosynthetic process	Gene Ontology	GO:0044249	biological process	183	1225	6.28529e-05
		system development	Gene Ontology	GO:0048731	biological process	131	806	6.49527e-05
		positive regulation of signaling	Gene Ontology	GO:0023056	biological process	63	301	6.84631e-05
		cellular response to organic substance	Gene Ontology	GO:0071310	biological process	82	436	7.2268e-05
		cell population proliferation	Gene Ontology	GO:0008283	biological process	74	380	7.77536e-05
		cellular response to chemical stimulus	Gene Ontology	GO:0070887	biological process	96	541	7.77536e-05
		multicellular organism development	Gene Ontology	GO:0007275	biological process	141	891	8.03358e-05
		regulation of biological process	Gene Ontology	GO:0050789	biological process	317	2389	8.8748e-05
		establishment of localization	Gene Ontology	GO:0051234	biological process	149	958	8.8748e-05
		signal transduction by protein phosphorylation	Gene Ontology	GO:0023014	biological process	41	162	9.93593e-05
		positive regulation of developmental process	Gene Ontology	GO:0051094	biological process	53	239	9.93593e-05
		positive regulation of cell communication	Gene Ontology	GO:0010647	biological process	62	300	9.93593e-05
		regulation of cellular process	Gene Ontology	GO:0050794	biological process	302	2263	0.000103351
		organic substance biosynthetic process	Gene Ontology	GO:1901576	biological process	184	1251	0.000110455
		transport	Gene Ontology	GO:0006810	biological process	146	943	0.000126862
		cellular nitrogen compound biosynthetic process	Gene Ontology	GO:0044271	biological process	152	993	0.000134207
		regulation of response to stress	Gene Ontology	GO:0080134	biological process	50	224	0.000149047
		regulation of cell death	Gene Ontology	GO:0010941	biological process	60	292	0.000150619
		MAPK cascade	Gene Ontology	GO:0000165	biological process	38	148	0.000150619
		cell adhesion	Gene Ontology	GO:0007155	biological process	45	192	0.000150619
		regulation of developmental process	Gene Ontology	GO:0050793	biological process	77	414	0.000157067
		protein metabolic process	Gene Ontology	GO:0019538	biological process	186	1279	0.000157067
		regulation of MAPK cascade	Gene Ontology	GO:0043408	biological process	35	131	0.000164837
		anatomical structure development	Gene Ontology	GO:0048856	biological process	153	1009	0.000171279
		regulation of apoptotic process	Gene Ontology	GO:0042981	biological process	57	274	0.000172403
		biological adhesion	Gene Ontology	GO:0022610	biological process	45	195	0.00019285
		regulation of programmed cell death	Gene Ontology	GO:0043067	biological process	57	276	0.000200209
		apoptotic process	Gene Ontology	GO:0006915	biological process	65	332	0.000200209
		regulation of multicellular organismal process	Gene Ontology	GO:0051239	biological process	87	493	0.000200209
		cellular nitrogen compound metabolic process	Gene Ontology	GO:0034641	biological process	191	1330	0.000203038
		positive regulation of signal transduction	Gene Ontology	GO:0009967	biological process	57	277	0.000211421
		cell death	Gene Ontology	GO:0008219	biological process	68	355	0.000219032
		response to cytokine	Gene Ontology	GO:0034097	biological process	39	160	0.000259773
		organic substance transport	Gene Ontology	GO:0071702	biological process	83	468	0.000263079
		cellular response to cytokine stimulus	Gene Ontology	GO:0071345	biological process	36	142	0.00027444
		programmed cell death	Gene Ontology	GO:0012501	biological process	65	337	0.00027444
		regulation of catalytic activity	Gene Ontology	GO:0050790	biological process	78	432	0.000278514
		animal organ development	Gene Ontology	GO:0048513	biological process	101	610	0.00034209
		nucleobase-containing compound biosynthetic process	Gene Ontology	GO:0034654	biological process	124	794	0.000385501
		cellular aromatic compound metabolic process	Gene Ontology	GO:0006725	biological process	168	1155	0.000387906
		homeostatic process	Gene Ontology	GO:0042592	biological process	62	321	0.000412019
		nitrogen compound transport	Gene Ontology	GO:0071705	biological process	69	372	0.00042333
		negative regulation of biological process	Gene Ontology	GO:0048519	biological process	138	910	0.000426223
		locomotion	Gene Ontology	GO:0040011	biological process	57	287	0.000452749
		apoptotic signaling pathway	Gene Ontology	GO:0097190	biological process	31	116	0.0004544
		response to external stimulus	Gene Ontology	GO:0009605	biological process	78	440	0.0004544
		developmental process	Gene Ontology	GO:0032502	biological process	160	1094	0.000466126
		positive regulation of multicellular organismal process	Gene Ontology	GO:0051240	biological process	55	275	0.000522942
		heterocycle biosynthetic process	Gene Ontology	GO:0018130	biological process	125	811	0.000558166
		cell projection organization	Gene Ontology	GO:0030030	biological process	41	181	0.000571625
		aromatic compound biosynthetic process	Gene Ontology	GO:0019438	biological process	125	812	0.000576791
		organic cyclic compound metabolic process	Gene Ontology	GO:1901360	biological process	172	1201	0.000592161
		nucleobase-containing compound metabolic process	Gene Ontology	GO:0006139	biological process	161	1110	0.000619005
		heterocycle metabolic process	Gene Ontology	GO:0046483	biological process	164	1139	0.000719447
		positive regulation of intracellular signal transduction	Gene Ontology	GO:1902533	biological process	40	177	0.000720866
		transcription by RNA polymerase II	Gene Ontology	GO:0006366	biological process	76	433	0.000721439
		organic cyclic compound biosynthetic process	Gene Ontology	GO:1901362	biological process	128	843	0.000753349
		gene expression	Gene Ontology	GO:0010467	biological process	159	1099	0.000753349
		cellular response to tumor necrosis factor	Gene Ontology	GO:0071356	biological process	14	29	0.000773514
		transmembrane transport	Gene Ontology	GO:0055085	biological process	63	339	0.00082511
		plasma membrane bounded cell projection organization	Gene Ontology	GO:0120036	biological process	40	179	0.00084845
		regulation of immune system process	Gene Ontology	GO:0002682	biological process	48	233	0.00084845
		positive regulation of molecular function	Gene Ontology	GO:0044093	biological process	57	297	0.000886376
		immune system process	Gene Ontology	GO:0002376	biological process	81	475	0.000886376
		nucleic acid metabolic process	Gene Ontology	GO:0090304	biological process	147	1004	0.000886376
		RNA metabolic process	Gene Ontology	GO:0016070	biological process	135	906	0.000927507
		chemical homeostasis	Gene Ontology	GO:0048878	biological process	44	207	0.000928921
		negative regulation of cellular process	Gene Ontology	GO:0048523	biological process	124	820	0.00110918
		regulation of macromolecule metabolic process	Gene Ontology	GO:0060255	biological process	168	1188	0.00120142
		cell activation	Gene Ontology	GO:0001775	biological process	41	190	0.00126417
		regulation of nitrogen compound metabolic process	Gene Ontology	GO:0051171	biological process	162	1139	0.00126793
		regulation of cellular metabolic process	Gene Ontology	GO:0031323	biological process	172	1224	0.00127648
		immune response	Gene Ontology	GO:0006955	biological process	53	275	0.00144408
		cellular protein metabolic process	Gene Ontology	GO:0044267	biological process	157	1103	0.00158566
		negative regulation of response to stimulus	Gene Ontology	GO:0048585	biological process	48	241	0.00159501
		regulation of phosphorylation	Gene Ontology	GO:0042325	biological process	53	277	0.00165725
		protein kinase B signaling	Gene Ontology	GO:0043491	biological process	13	28	0.00181337
		positive regulation of nitrogen compound metabolic process	Gene Ontology	GO:0051173	biological process	93	582	0.00182188
		regulation of transcription by RNA polymerase II	Gene Ontology	GO:0006357	biological process	71	412	0.00187471
		positive regulation of cellular metabolic process	Gene Ontology	GO:0031325	biological process	99	631	0.00193325
		regulation of locomotion	Gene Ontology	GO:0040012	biological process	33	142	0.00195309
		response to tumor necrosis factor	Gene Ontology	GO:0034612	biological process	14	33	0.00197078
		regulation of protein phosphorylation	Gene Ontology	GO:0001932	biological process	49	253	0.00231241
		regulation of phosphorus metabolic process	Gene Ontology	GO:0051174	biological process	57	311	0.00231241
		regulation of phosphate metabolic process	Gene Ontology	GO:0019220	biological process	57	311	0.00231241
		regulation of primary metabolic process	Gene Ontology	GO:0080090	biological process	163	1166	0.00235801
		regulation of metabolic process	Gene Ontology	GO:0019222	biological process	178	1295	0.00241233
		negative regulation of nitrogen compound metabolic process	Gene Ontology	GO:0051172	biological process	71	417	0.00243389
		positive regulation of macromolecule metabolic process	Gene Ontology	GO:0010604	biological process	96	614	0.00261522
		cellular macromolecule biosynthetic process	Gene Ontology	GO:0034645	biological process	140	975	0.00261522
		positive regulation of cell death	Gene Ontology	GO:0010942	biological process	27	107	0.00261877
		inflammatory response	Gene Ontology	GO:0006954	biological process	30	126	0.00265663
		positive regulation of immune system process	Gene Ontology	GO:0002684	biological process	35	159	0.00276899
		macromolecule biosynthetic process	Gene Ontology	GO:0009059	biological process	144	1011	0.00281808
		nucleic acid-templated transcription	Gene Ontology	GO:0097659	biological process	107	707	0.00309064
		RNA biosynthetic process	Gene Ontology	GO:0032774	biological process	107	707	0.00309064
		positive regulation of metabolic process	Gene Ontology	GO:0009893	biological process	102	667	0.00315747
		transcription, DNA-templated	Gene Ontology	GO:0006351	biological process	105	692	0.00324619
		positive regulation of apoptotic process	Gene Ontology	GO:0043065	biological process	26	103	0.00330971
		cellular developmental process	Gene Ontology	GO:0048869	biological process	111	742	0.00335592
		cell motility	Gene Ontology	GO:0048870	biological process	46	238	0.00344627
		localization of cell	Gene Ontology	GO:0051674	biological process	46	238	0.00344627
		cellular chemical homeostasis	Gene Ontology	GO:0055082	biological process	30	129	0.00348065
		amide transport	Gene Ontology	GO:0042886	biological process	56	311	0.00348065
		positive regulation of developmental growth	Gene Ontology	GO:0048639	biological process	14	36	0.00349117
		regulation of body fluid levels	Gene Ontology	GO:0050878	biological process	20	68	0.00349117
		movement of cell or subcellular component	Gene Ontology	GO:0006928	biological process	55	304	0.00352077
		positive regulation of programmed cell death	Gene Ontology	GO:0043068	biological process	26	104	0.00354918
		cellular homeostasis	Gene Ontology	GO:0019725	biological process	34	156	0.00361825
		regulation of localization	Gene Ontology	GO:0032879	biological process	74	449	0.00361825
		response to wounding	Gene Ontology	GO:0009611	biological process	23	86	0.00361825
		anatomical structure formation involved in morphogenesis	Gene Ontology	GO:0048646	biological process	42	211	0.00361825
		cytokine-mediated signaling pathway	Gene Ontology	GO:0019221	biological process	28	117	0.00362202
		macromolecule modification	Gene Ontology	GO:0043412	biological process	123	845	0.00368139
		positive regulation of MAPK cascade	Gene Ontology	GO:0043410	biological process	24	93	0.00405387
		neuron projection development	Gene Ontology	GO:0031175	biological process	29	125	0.00430067
		positive regulation of growth	Gene Ontology	GO:0045927	biological process	17	53	0.00439769
		positive regulation of cell population proliferation	Gene Ontology	GO:0008284	biological process	36	172	0.00444037
		regulation of protein metabolic process	Gene Ontology	GO:0051246	biological process	86	548	0.00446891
		cell-cell adhesion	Gene Ontology	GO:0098609	biological process	26	107	0.00484947
		cellular protein modification process	Gene Ontology	GO:0006464	biological process	118	812	0.00502688
		protein modification process	Gene Ontology	GO:0036211	biological process	118	812	0.00502688
		positive regulation of RNA metabolic process	Gene Ontology	GO:0051254	biological process	59	341	0.00520407
		regulation of cell cycle	Gene Ontology	GO:0051726	biological process	39	195	0.00523801
		enzyme linked receptor protein signaling pathway	Gene Ontology	GO:0007167	biological process	35	168	0.00556608
		regulation of cell activation	Gene Ontology	GO:0050865	biological process	24	96	0.00563162
		neuron development	Gene Ontology	GO:0048666	biological process	32	148	0.00569397
		positive regulation of nucleobase-containing compound metabolic process	Gene Ontology	GO:0045935	biological process	61	358	0.00569397
		wound healing	Gene Ontology	GO:0042060	biological process	21	78	0.00574694
		positive regulation of catalytic activity	Gene Ontology	GO:0043085	biological process	45	240	0.00612375
		regulation of protein kinase activity	Gene Ontology	GO:0045859	biological process	30	136	0.0063947
		regulation of plasma membrane bounded cell projection organization	Gene Ontology	GO:0120035	biological process	21	79	0.00652152
		defense response	Gene Ontology	GO:0006952	biological process	52	293	0.00671793
		negative regulation of cellular metabolic process	Gene Ontology	GO:0031324	biological process	72	447	0.00691287
		regulation of transport	Gene Ontology	GO:0051049	biological process	56	324	0.00709252
		tissue development	Gene Ontology	GO:0009888	biological process	60	355	0.0072782
		regulation of cell projection organization	Gene Ontology	GO:0031344	biological process	21	80	0.0072782
		negative regulation of signaling	Gene Ontology	GO:0023057	biological process	39	200	0.00741448
		negative regulation of cell communication	Gene Ontology	GO:0010648	biological process	39	200	0.00741448
		cellular ion homeostasis	Gene Ontology	GO:0006873	biological process	24	99	0.00757887
		regulation of cell differentiation	Gene Ontology	GO:0045595	biological process	51	288	0.00763815
		cell migration	Gene Ontology	GO:0016477	biological process	41	215	0.00777725
		cellular component organization	Gene Ontology	GO:0016043	biological process	145	1054	0.00779973
		cell differentiation	Gene Ontology	GO:0030154	biological process	103	701	0.00793165
		regulation of cellular component movement	Gene Ontology	GO:0051270	biological process	30	140	0.00893904
		multicellular organismal process	Gene Ontology	GO:0032501	biological process	173	1302	0.00938169
		positive regulation of transcription by RNA polymerase II	Gene Ontology	GO:0045944	biological process	45	247	0.00950334
		positive regulation of nucleic acid-templated transcription	Gene Ontology	GO:1903508	biological process	56	330	0.00969099
		positive regulation of RNA biosynthetic process	Gene Ontology	GO:1902680	biological process	56	330	0.00969099
		regulation of nucleic acid-templated transcription	Gene Ontology	GO:1903506	biological process	99	674	0.00992294
		regulation of RNA biosynthetic process	Gene Ontology	GO:2001141	biological process	99	674	0.00992294
		negative regulation of signal transduction	Gene Ontology	GO:0009968	biological process	36	183	0.00992294
		regulation of MAP kinase activity	Gene Ontology	GO:0043405	biological process	17	59	0.00992294
		positive regulation of transcription, DNA-templated	Gene Ontology	GO:0045893	biological process	53	308	0.00992294
		regulation of transcription, DNA-templated	Gene Ontology	GO:0006355	biological process	97	658	0.00992294
		regulation of protein serine/threonine kinase activity	Gene Ontology	GO:0071900	biological process	21	83	0.00992294
		regulation of cellular component size	Gene Ontology	GO:0032535	biological process	21	83	0.00992294
		tumor necrosis factor-mediated signaling pathway	Gene Ontology	GO:0033209	biological process	9	18	0.010151
		regulation of protein kinase B signaling	Gene Ontology	GO:0051896	biological process	9	18	0.010151
		regulation of hydrolase activity	Gene Ontology	GO:0051336	biological process	43	234	0.0101614
		peptide transport	Gene Ontology	GO:0015833	biological process	52	302	0.0107574
		tube morphogenesis	Gene Ontology	GO:0035239	biological process	34	171	0.0113898
		regulation of protein modification process	Gene Ontology	GO:0031399	biological process	55	326	0.0113898
		negative regulation of macromolecule metabolic process	Gene Ontology	GO:0010605	biological process	72	459	0.0113898
		positive regulation of JNK cascade	Gene Ontology	GO:0046330	biological process	10	23	0.0113898
		regulation of cell motility	Gene Ontology	GO:2000145	biological process	28	130	0.0115125
		response to drug	Gene Ontology	GO:0042493	biological process	28	130	0.0115125
		reactive oxygen species metabolic process	Gene Ontology	GO:0072593	biological process	15	49	0.0117233
		JNK cascade	Gene Ontology	GO:0007254	biological process	12	33	0.0118061
		tRNA processing	Gene Ontology	GO:0008033	biological process	11	28	0.0118061
		regulation of cellular biosynthetic process	Gene Ontology	GO:0031326	biological process	112	789	0.0120238
		positive regulation of gene expression	Gene Ontology	GO:0010628	biological process	60	367	0.012686
		tube development	Gene Ontology	GO:0035295	biological process	40	216	0.0128615
		growth	Gene Ontology	GO:0040007	biological process	34	173	0.0129064
		cellular component organization or biogenesis	Gene Ontology	GO:0071840	biological process	149	1108	0.0132167
		regulation of cellular protein metabolic process	Gene Ontology	GO:0032268	biological process	78	511	0.0132167
		circulatory system development	Gene Ontology	GO:0072359	biological process	37	195	0.0134313
		inorganic ion homeostasis	Gene Ontology	GO:0098771	biological process	25	112	0.0135172
		response to oxygen-containing compound	Gene Ontology	GO:1901700	biological process	43	239	0.0135172
		leukocyte activation	Gene Ontology	GO:0045321	biological process	32	160	0.0138749
		positive regulation of protein kinase activity	Gene Ontology	GO:0045860	biological process	19	74	0.0139381
		cellular response to stress	Gene Ontology	GO:0033554	biological process	57	346	0.0140286
		regulation of RNA metabolic process	Gene Ontology	GO:0051252	biological process	101	702	0.014116
		transmembrane receptor protein tyrosine kinase signaling pathway	Gene Ontology	GO:0007169	biological process	24	106	0.0141494
		ion homeostasis	Gene Ontology	GO:0050801	biological process	27	126	0.0141494
		drug transport	Gene Ontology	GO:0015893	biological process	14	45	0.0143493
		lymphocyte activation	Gene Ontology	GO:0046649	biological process	29	140	0.0143864
		regulation of response to external stimulus	Gene Ontology	GO:0032101	biological process	34	175	0.0143864
		regulation of anatomical structure morphogenesis	Gene Ontology	GO:0022603	biological process	34	175	0.0143864
		positive regulation of phosphorylation	Gene Ontology	GO:0042327	biological process	34	175	0.0143864
		protein transport	Gene Ontology	GO:0015031	biological process	49	286	0.0147438
		regulation of ion transmembrane transport	Gene Ontology	GO:0034765	biological process	19	75	0.0151306
		axon development	Gene Ontology	GO:0061564	biological process	19	75	0.0151306
		stress-activated MAPK cascade	Gene Ontology	GO:0051403	biological process	13	40	0.0151306
		angiogenesis	Gene Ontology	GO:0001525	biological process	22	94	0.0151611
		cardiovascular system development	Gene Ontology	GO:0072358	biological process	28	134	0.0152381
		positive regulation of cell differentiation	Gene Ontology	GO:0045597	biological process	33	169	0.0152899
		positive regulation of protein phosphorylation	Gene Ontology	GO:0001934	biological process	33	169	0.0152899
		regulation of kinase activity	Gene Ontology	GO:0043549	biological process	30	148	0.0153247
		blood vessel morphogenesis	Gene Ontology	GO:0048514	biological process	25	114	0.0153921
		cell junction	Gene Ontology	GO:0030054	biological process	37	198	0.0154613
		regulation of cellular response to stress	Gene Ontology	GO:0080135	biological process	23	101	0.0155303
		regulation of stress-activated MAPK cascade	Gene Ontology	GO:0032872	biological process	12	35	0.0155303
		regulation of stress-activated protein kinase signaling cascade	Gene Ontology	GO:0070302	biological process	12	35	0.0155303
		positive regulation of cellular biosynthetic process	Gene Ontology	GO:0031328	biological process	60	373	0.0156775
		positive regulation of MAP kinase activity	Gene Ontology	GO:0043406	biological process	14	46	0.0156775
		tRNA metabolic process	Gene Ontology	GO:0006399	biological process	14	46	0.0156775
		blood vessel development	Gene Ontology	GO:0001568	biological process	27	128	0.0157392
		positive regulation of stress-activated protein kinase signaling cascade	Gene Ontology	GO:0070304	biological process	10	25	0.0157392
		positive regulation of stress-activated MAPK cascade	Gene Ontology	GO:0032874	biological process	10	25	0.0157392
		regulation of JNK cascade	Gene Ontology	GO:0046328	biological process	11	30	0.015762
		negative regulation of protein kinase B signaling	Gene Ontology	GO:0051898	biological process	6	8	0.0161252
		extrinsic apoptotic signaling pathway	Gene Ontology	GO:0097191	biological process	15	52	0.0161252
		regulation of vasculature development	Gene Ontology	GO:1901342	biological process	15	52	0.0161252
		negative regulation of RNA biosynthetic process	Gene Ontology	GO:1902679	biological process	39	214	0.0163672
		negative regulation of nucleic acid-templated transcription	Gene Ontology	GO:1903507	biological process	39	214	0.0163672
		positive regulation of cell activation	Gene Ontology	GO:0050867	biological process	16	58	0.0163672
		positive regulation of phosphate metabolic process	Gene Ontology	GO:0045937	biological process	35	185	0.0163795
		positive regulation of phosphorus metabolic process	Gene Ontology	GO:0010562	biological process	35	185	0.0163795
		cellular component morphogenesis	Gene Ontology	GO:0032989	biological process	34	178	0.0165318
		stress-activated protein kinase signaling cascade	Gene Ontology	GO:0031098	biological process	13	41	0.0165318
		regulation of nucleobase-containing compound metabolic process	Gene Ontology	GO:0019219	biological process	104	735	0.0167969
		negative regulation of protein metabolic process	Gene Ontology	GO:0051248	biological process	37	200	0.016825
		regulation of growth	Gene Ontology	GO:0040008	biological process	25	116	0.0173804
		activation of protein kinase activity	Gene Ontology	GO:0032147	biological process	14	47	0.0174482
		regulation of apoptotic signaling pathway	Gene Ontology	GO:2001233	biological process	19	77	0.0174543
		positive regulation of hemopoiesis	Gene Ontology	GO:1903708	biological process	12	36	0.0174758
		neuron differentiation	Gene Ontology	GO:0030182	biological process	37	201	0.0176891
		regulation of leukocyte activation	Gene Ontology	GO:0002694	biological process	21	90	0.0177069
		positive regulation of protein serine/threonine kinase activity	Gene Ontology	GO:0071902	biological process	15	53	0.0177069
		regulation of biosynthetic process	Gene Ontology	GO:0009889	biological process	112	805	0.0177069
		cell morphogenesis	Gene Ontology	GO:0000902	biological process	31	158	0.0177281
		multicellular organismal homeostasis	Gene Ontology	GO:0048871	biological process	17	65	0.0178051
		regulation of hemopoiesis	Gene Ontology	GO:1903706	biological process	16	59	0.0178126
		negative regulation of transcription, DNA-templated	Gene Ontology	GO:0045892	biological process	38	209	0.0181991
		cellular cation homeostasis	Gene Ontology	GO:0030003	biological process	22	97	0.0184205
		negative regulation of apoptotic process	Gene Ontology	GO:0043066	biological process	32	166	0.018868
		anatomical structure morphogenesis	Gene Ontology	GO:0009653	biological process	71	467	0.019394
		negative regulation of biosynthetic process	Gene Ontology	GO:0009890	biological process	44	255	0.0195274
		cation homeostasis	Gene Ontology	GO:0055080	biological process	24	111	0.0195774
		negative regulation of metabolic process	Gene Ontology	GO:0009892	biological process	75	500	0.0196527
		regulation of cellular macromolecule biosynthetic process	Gene Ontology	GO:2000112	biological process	104	741	0.0196568
		ERK1 and ERK2 cascade	Gene Ontology	GO:0070371	biological process	15	54	0.0198581
		ion transmembrane transport	Gene Ontology	GO:0034220	biological process	46	271	0.0202283
		vasculature development	Gene Ontology	GO:0001944	biological process	27	132	0.0203399
		negative regulation of multicellular organismal process	Gene Ontology	GO:0051241	biological process	35	189	0.0203947
		negative regulation of macromolecule biosynthetic process	Gene Ontology	GO:0010558	biological process	42	241	0.0204889
		positive regulation of biosynthetic process	Gene Ontology	GO:0009891	biological process	60	381	0.0209642
		regulation of transmembrane transport	Gene Ontology	GO:0034762	biological process	21	92	0.0209642
		negative regulation of programmed cell death	Gene Ontology	GO:0043069	biological process	32	168	0.0212978
		positive regulation of extrinsic apoptotic signaling pathway	Gene Ontology	GO:2001238	biological process	7	13	0.0216494
		establishment of protein localization	Gene Ontology	GO:0045184	biological process	49	297	0.0235308
		negative regulation of cellular biosynthetic process	Gene Ontology	GO:0031327	biological process	43	251	0.0235308
		nervous system development	Gene Ontology	GO:0007399	biological process	55	344	0.0235308
		negative regulation of protein phosphorylation	Gene Ontology	GO:0001933	biological process	18	74	0.0238015
		regulation of cell adhesion	Gene Ontology	GO:0030155	biological process	22	100	0.0238015
		cell cycle	Gene Ontology	GO:0007049	biological process	45	267	0.0243588
		calcium ion transmembrane transport	Gene Ontology	GO:0070588	biological process	13	44	0.0243588
		regulation of ion transport	Gene Ontology	GO:0043269	biological process	23	107	0.0243588
		positive regulation of transport	Gene Ontology	GO:0051050	biological process	31	163	0.0244735
		regulation of macromolecule biosynthetic process	Gene Ontology	GO:0010556	biological process	107	774	0.0244735
		positive regulation of macromolecule biosynthetic process	Gene Ontology	GO:0010557	biological process	58	369	0.0245849
		response to endogenous stimulus	Gene Ontology	GO:0009719	biological process	44	260	0.0249183
		positive regulation of leukocyte activation	Gene Ontology	GO:0002696	biological process	15	56	0.024922
		positive regulation of kinase activity	Gene Ontology	GO:0033674	biological process	19	81	0.0249548
		regulation of calcium ion transmembrane transport	Gene Ontology	GO:1903169	biological process	9	23	0.0257732
		negative regulation of intracellular signal transduction	Gene Ontology	GO:1902532	biological process	18	75	0.0260199
		regulation of cell migration	Gene Ontology	GO:0030334	biological process	25	122	0.0268326
		negative regulation of RNA metabolic process	Gene Ontology	GO:0051253	biological process	39	224	0.0276679
		homotypic cell-cell adhesion	Gene Ontology	GO:0034109	biological process	7	14	0.027723
		positive regulation of apoptotic signaling pathway	Gene Ontology	GO:2001235	biological process	11	34	0.0285804
		regulation of protein transport	Gene Ontology	GO:0051223	biological process	25	123	0.0290753
		positive regulation of protein transport	Gene Ontology	GO:0051222	biological process	17	70	0.0297751
		cellular divalent inorganic cation homeostasis	Gene Ontology	GO:0072503	biological process	17	70	0.0297751
		axonogenesis	Gene Ontology	GO:0007409	biological process	17	70	0.0297751
		negative regulation of MAPK cascade	Gene Ontology	GO:0043409	biological process	10	29	0.0301271
		cell development	Gene Ontology	GO:0048468	biological process	58	374	0.0302261
		negative regulation of cell death	Gene Ontology	GO:0060548	biological process	33	181	0.0302261
		regulation of developmental growth	Gene Ontology	GO:0048638	biological process	15	58	0.0311941
		peptidyl-tyrosine phosphorylation	Gene Ontology	GO:0018108	biological process	15	58	0.0311941
		peptidyl-tyrosine modification	Gene Ontology	GO:0018212	biological process	15	58	0.0311941
		neurogenesis	Gene Ontology	GO:0022008	biological process	41	242	0.0320528
		hematopoietic or lymphoid organ development	Gene Ontology	GO:0048534	biological process	32	175	0.0327635
		calcium ion transport	Gene Ontology	GO:0006816	biological process	17	71	0.0327635
		divalent inorganic cation homeostasis	Gene Ontology	GO:0072507	biological process	17	71	0.0327635
		regulation of DNA-binding transcription factor activity	Gene Ontology	GO:0051090	biological process	17	71	0.0327635
		positive regulation of protein complex assembly	Gene Ontology	GO:0031334	biological process	11	35	0.0327635
		viral life cycle	Gene Ontology	GO:0019058	biological process	11	35	0.0327635
		negative regulation of cellular macromolecule biosynthetic process	Gene Ontology	GO:2000113	biological process	40	235	0.0328134
		developmental growth	Gene Ontology	GO:0048589	biological process	23	111	0.0329378
		generation of neurons	Gene Ontology	GO:0048699	biological process	38	220	0.0330237
		regulation of peptide transport	Gene Ontology	GO:0090087	biological process	26	132	0.0330237
		negative regulation of molecular function	Gene Ontology	GO:0044092	biological process	36	205	0.0330244
		macromolecule localization	Gene Ontology	GO:0033036	biological process	69	466	0.0333446
		positive regulation of locomotion	Gene Ontology	GO:0040017	biological process	20	91	0.0336024
		immune system development	Gene Ontology	GO:0002520	biological process	33	183	0.0336024
		regulation of gene expression	Gene Ontology	GO:0010468	biological process	112	829	0.033657
		regulation of cell size	Gene Ontology	GO:0008361	biological process	12	41	0.033657
		positive regulation of peptide secretion	Gene Ontology	GO:0002793	biological process	12	41	0.033657
		hemostasis	Gene Ontology	GO:0007599	biological process	12	41	0.033657
		blood coagulation	Gene Ontology	GO:0007596	biological process	12	41	0.033657
		coagulation	Gene Ontology	GO:0050817	biological process	12	41	0.033657
		negative regulation of developmental process	Gene Ontology	GO:0051093	biological process	29	154	0.033657
		positive regulation of peptide hormone secretion	Gene Ontology	GO:0090277	biological process	7	15	0.0337107
		viral entry into host cell	Gene Ontology	GO:0046718	biological process	7	15	0.0337107
		B cell activation involved in immune response	Gene Ontology	GO:0002312	biological process	7	15	0.0337107
		positive regulation of NF-kappaB transcription factor activity	Gene Ontology	GO:0051092	biological process	10	30	0.0338492
		negative regulation of cellular protein metabolic process	Gene Ontology	GO:0032269	biological process	34	191	0.0338492
		positive regulation of protein modification process	Gene Ontology	GO:0031401	biological process	36	206	0.0338492
		negative regulation of phosphorus metabolic process	Gene Ontology	GO:0010563	biological process	22	105	0.0338492
		negative regulation of phosphate metabolic process	Gene Ontology	GO:0045936	biological process	22	105	0.0338492
		cell morphogenesis involved in differentiation	Gene Ontology	GO:0000904	biological process	23	112	0.0341858
		regulation of cellular localization	Gene Ontology	GO:0060341	biological process	24	119	0.0342865
		positive regulation of establishment of protein localization	Gene Ontology	GO:1904951	biological process	17	72	0.0344801
		phosphatidylinositol 3-kinase signaling	Gene Ontology	GO:0014065	biological process	8	20	0.0354214
		cellular calcium ion homeostasis	Gene Ontology	GO:0006874	biological process	16	66	0.0358451
		calcium ion homeostasis	Gene Ontology	GO:0055074	biological process	16	66	0.0358451
		positive regulation of protein secretion	Gene Ontology	GO:0050714	biological process	11	36	0.0361695
		regulation of establishment of protein localization	Gene Ontology	GO:0070201	biological process	25	127	0.0368922
		regulation of calcium ion transport	Gene Ontology	GO:0051924	biological process	12	42	0.0376249
		viral process	Gene Ontology	GO:0016032	biological process	12	42	0.0376249
		positive regulation of cell projection organization	Gene Ontology	GO:0031346	biological process	13	48	0.0379043
		regulation of ERK1 and ERK2 cascade	Gene Ontology	GO:0070372	biological process	13	48	0.0379043
		regulation of cation transmembrane transport	Gene Ontology	GO:1904062	biological process	13	48	0.0379043
		regulation of transferase activity	Gene Ontology	GO:0051338	biological process	30	164	0.0391626
		divalent metal ion transport	Gene Ontology	GO:0070838	biological process	18	80	0.0395135
		divalent inorganic cation transport	Gene Ontology	GO:0072511	biological process	18	80	0.0395135
		cation transmembrane transport	Gene Ontology	GO:0098655	biological process	34	194	0.0397144
		entry into host cell	Gene Ontology	GO:0030260	biological process	7	16	0.0415105
		tRNA modification	Gene Ontology	GO:0006400	biological process	7	16	0.0415105
		entry into host	Gene Ontology	GO:0044409	biological process	7	16	0.0415105
		positive regulation of cellular component biogenesis	Gene Ontology	GO:0044089	biological process	17	74	0.0415851
		positive regulation of ion transport	Gene Ontology	GO:0043270	biological process	12	43	0.0425246
		positive regulation of protein polymerization	Gene Ontology	GO:0032273	biological process	8	21	0.042631
		positive regulation of protein metabolic process	Gene Ontology	GO:0051247	biological process	47	297	0.0456974
		regulation of metal ion transport	Gene Ontology	GO:0010959	biological process	15	62	0.0458768
		regulation of cellular component organization	Gene Ontology	GO:0051128	biological process	65	443	0.0462126
		regulation of anatomical structure size	Gene Ontology	GO:0090066	biological process	22	109	0.0462126
		regulation of GTPase activity	Gene Ontology	GO:0043087	biological process	18	82	0.0476566
		protein import	Gene Ontology	GO:0017038	biological process	11	38	0.0477566
		positive regulation of lymphocyte activation	Gene Ontology	GO:0051251	biological process	13	50	0.0480641
		positive regulation of DNA-binding transcription factor activity	Gene Ontology	GO:0051091	biological process	13	50	0.0480641
		regulation of response to wounding	Gene Ontology	GO:1903034	biological process	9	27	0.0489479
		interaction with host	Gene Ontology	GO:0051701	biological process	9	27	0.0489479
		lipid metabolic process	Gene Ontology	GO:0006629	biological process	45	283	0.0490539
		ossification	Gene Ontology	GO:0001503	biological process	17	76	0.0496413
		positive regulation of nervous system development	Gene Ontology	GO:0051962	biological process	17	76	0.0496413
		regulation of lymphocyte activation	Gene Ontology	GO:0051249	biological process	17	76	0.0496413
		cellular anatomical entity	Gene Ontology	GO:0110165	cellular component	557	4192	3.14898e-09
		intracellular	Gene Ontology	GO:0005622	cellular component	407	2992	6.44812e-07
		cytoplasm	Gene Ontology	GO:0005737	cellular component	294	2073	3.53165e-06
		membrane	Gene Ontology	GO:0016020	cellular component	283	2057	3.77006e-05
		plasma membrane	Gene Ontology	GO:0005886	cellular component	140	873	5.54418e-05
		organelle	Gene Ontology	GO:0043226	cellular component	358	2735	5.66137e-05
		membrane-bounded organelle	Gene Ontology	GO:0043227	cellular component	336	2558	8.8748e-05
		cell periphery	Gene Ontology	GO:0071944	cellular component	140	893	0.000117661
		intracellular organelle	Gene Ontology	GO:0043229	cellular component	317	2414	0.000159067
		plasma membrane region	Gene Ontology	GO:0098590	cellular component	34	129	0.000256672
		intracellular membrane-bounded organelle	Gene Ontology	GO:0043231	cellular component	269	2108	0.00335538
		intrinsic component of membrane	Gene Ontology	GO:0031224	cellular component	188	1397	0.00361825
		integral component of membrane	Gene Ontology	GO:0016021	cellular component	185	1382	0.00487815
		ciliary membrane	Gene Ontology	GO:0060170	cellular component	7	9	0.0072782
		cell projection membrane	Gene Ontology	GO:0031253	cellular component	13	36	0.00846847
		plasma membrane bounded cell projection	Gene Ontology	GO:0120025	cellular component	41	218	0.00959066
		cell projection	Gene Ontology	GO:0042995	cellular component	41	222	0.0118061
		extracellular space	Gene Ontology	GO:0005615	cellular component	113	804	0.0143864
		intrinsic component of plasma membrane	Gene Ontology	GO:0031226	cellular component	48	278	0.0143864
		extracellular region	Gene Ontology	GO:0005576	cellular component	132	969	0.0154613
		integral component of plasma membrane	Gene Ontology	GO:0005887	cellular component	46	268	0.0176378
		adherens junction	Gene Ontology	GO:0005912	cellular component	23	103	0.0176891
		anchoring junction	Gene Ontology	GO:0070161	cellular component	23	104	0.0191504
		vesicle	Gene Ontology	GO:0031982	cellular component	104	751	0.0262017
		focal adhesion	Gene Ontology	GO:0005925	cellular component	20	92	0.0354214
		cell-substrate adherens junction	Gene Ontology	GO:0005924	cellular component	20	93	0.0383945
		cell-substrate junction	Gene Ontology	GO:0030055	cellular component	20	93	0.0383945
		side of membrane	Gene Ontology	GO:0098552	cellular component	17	75	0.0461077
		RNA polymerase III complex	Gene Ontology	GO:0005666	cellular component	5	8	0.0491968
		binding	Gene Ontology	GO:0005488	molecular function	397	2730	1.69235e-09
		catalytic activity	Gene Ontology	GO:0003824	molecular function	261	1787	2.95333e-06
		transferase activity, transferring phosphorus-containing groups	Gene Ontology	GO:0016772	molecular function	77	370	1.00579e-05
		protein binding	Gene Ontology	GO:0005515	molecular function	198	1304	1.2791e-05
		ion binding	Gene Ontology	GO:0043167	molecular function	196	1340	7.77536e-05
		kinase activity	Gene Ontology	GO:0016301	molecular function	65	323	0.000116244
		phosphotransferase activity, alcohol group as acceptor	Gene Ontology	GO:0016773	molecular function	61	299	0.000150619
		protein kinase activity	Gene Ontology	GO:0004672	molecular function	56	266	0.000159856
		enzyme regulator activity	Gene Ontology	GO:0030234	molecular function	48	215	0.000198651
		catalytic activity, acting on a protein	Gene Ontology	GO:0140096	molecular function	119	746	0.000263079
		molecular function regulator	Gene Ontology	GO:0098772	molecular function	75	424	0.000666765
		transferase activity	Gene Ontology	GO:0016740	molecular function	112	730	0.00153235
		transporter activity	Gene Ontology	GO:0005215	molecular function	56	304	0.00235474
		enzyme activator activity	Gene Ontology	GO:0008047	molecular function	21	72	0.00285862
		transmembrane transporter activity	Gene Ontology	GO:0022857	molecular function	48	258	0.00485049
		protein serine/threonine kinase activity	Gene Ontology	GO:0004674	molecular function	34	160	0.00502688
		phosphatidylinositol binding	Gene Ontology	GO:0035091	molecular function	15	44	0.00569397
		anion binding	Gene Ontology	GO:0043168	molecular function	97	645	0.00626411
		organic cyclic compound binding	Gene Ontology	GO:0097159	molecular function	172	1281	0.00671793
		signaling receptor binding	Gene Ontology	GO:0005102	molecular function	58	343	0.00858542
		carbohydrate derivative binding	Gene Ontology	GO:0097367	molecular function	79	513	0.0105004
		enzyme binding	Gene Ontology	GO:0019899	molecular function	60	364	0.0111647
		MAP kinase activity	Gene Ontology	GO:0004707	molecular function	17	61	0.0125445
		lipid binding	Gene Ontology	GO:0008289	molecular function	29	141	0.0152899
		heterocyclic compound binding	Gene Ontology	GO:1901363	molecular function	164	1253	0.0173804
		DNA-binding transcription factor activity	Gene Ontology	GO:0003700	molecular function	45	260	0.0173804
		drug binding	Gene Ontology	GO:0008144	molecular function	63	403	0.0195371
		small molecule binding	Gene Ontology	GO:0036094	molecular function	95	667	0.0206761
		purine ribonucleotide binding	Gene Ontology	GO:0032555	molecular function	69	455	0.0227583
		purine ribonucleoside triphosphate binding	Gene Ontology	GO:0035639	molecular function	67	439	0.0228879
		purine nucleotide binding	Gene Ontology	GO:0017076	molecular function	69	456	0.0235308
		adenyl ribonucleotide binding	Gene Ontology	GO:0032559	molecular function	55	345	0.0244562
		adenyl nucleotide binding	Gene Ontology	GO:0030554	molecular function	55	346	0.0253345
		ATP binding	Gene Ontology	GO:0005524	molecular function	53	331	0.0262017
		nucleoside-triphosphatase regulator activity	Gene Ontology	GO:0060589	molecular function	11	34	0.0285804
		ribonucleotide binding	Gene Ontology	GO:0032553	molecular function	69	462	0.0292606
		hydrolase activity	Gene Ontology	GO:0016787	molecular function	107	787	0.0338492
		non-membrane spanning protein tyrosine kinase activity	Gene Ontology	GO:0004715	molecular function	7	16	0.0415105
		aminopeptidase activity	Gene Ontology	GO:0004177	molecular function	6	12	0.0475225
		RNA polymerase III activity	Gene Ontology	GO:0001056	molecular function	5	8	0.0491968
		DNA binding	Gene Ontology	GO:0003677	molecular function	65	445	0.0491968
		phospholipid binding	Gene Ontology	GO:0005543	molecular function	17	76	0.0496413
	SOM29
		phosphorylation	Gene Ontology	GO:0016310	biological process	39	481	8.50464e-05
		phosphate-containing compound metabolic process	Gene Ontology	GO:0006796	biological process	44	666	0.00094545
		phosphorus metabolic process	Gene Ontology	GO:0006793	biological process	44	672	0.00104757
		protein phosphorylation	Gene Ontology	GO:0006468	biological process	30	390	0.00211537
		cellular metabolic process	Gene Ontology	GO:0044237	biological process	109	2399	0.00211537
		response to stimulus	Gene Ontology	GO:0050896	biological process	86	1764	0.00211537
		cell population proliferation	Gene Ontology	GO:0008283	biological process	29	380	0.00233611
		regulation of response to stimulus	Gene Ontology	GO:0048583	biological process	42	666	0.00233611
		positive regulation of cell communication	Gene Ontology	GO:0010647	biological process	25	300	0.00233611
		positive regulation of signaling	Gene Ontology	GO:0023056	biological process	25	301	0.00233611
		homeostatic process	Gene Ontology	GO:0042592	biological process	26	321	0.00233611
		negative regulation of biological process	Gene Ontology	GO:0048519	biological process	52	910	0.00240656
		intracellular signal transduction	Gene Ontology	GO:0035556	biological process	34	492	0.00240656
		regulation of cell population proliferation	Gene Ontology	GO:0042127	biological process	25	307	0.0027063
		metabolic process	Gene Ontology	GO:0008152	biological process	117	2684	0.00307449
		cellular process	Gene Ontology	GO:0009987	biological process	146	3547	0.00336443
		negative regulation of cellular process	Gene Ontology	GO:0048523	biological process	47	820	0.00446689
		organic substance biosynthetic process	Gene Ontology	GO:1901576	biological process	64	1251	0.00446689
		cellular biosynthetic process	Gene Ontology	GO:0044249	biological process	63	1225	0.00446689
		nitrogen compound metabolic process	Gene Ontology	GO:0006807	biological process	99	2204	0.00446689
		animal organ development	Gene Ontology	GO:0048513	biological process	38	610	0.00459613
		chemical homeostasis	Gene Ontology	GO:0048878	biological process	19	207	0.00459613
		macromolecule metabolic process	Gene Ontology	GO:0043170	biological process	93	2044	0.00459613
		organic substance metabolic process	Gene Ontology	GO:0071704	biological process	107	2445	0.00459613
		primary metabolic process	Gene Ontology	GO:0044238	biological process	103	2331	0.00459613
		locomotion	Gene Ontology	GO:0040011	biological process	23	287	0.00459613
		organonitrogen compound metabolic process	Gene Ontology	GO:1901564	biological process	73	1512	0.00559888
		biosynthetic process	Gene Ontology	GO:0009058	biological process	64	1275	0.00562505
		tissue development	Gene Ontology	GO:0009888	biological process	26	355	0.00562505
		protein metabolic process	Gene Ontology	GO:0019538	biological process	64	1279	0.00594809
		positive regulation of multicellular organismal process	Gene Ontology	GO:0051240	biological process	22	275	0.00600175
		cellular macromolecule metabolic process	Gene Ontology	GO:0044260	biological process	81	1741	0.00609808
		positive regulation of signal transduction	Gene Ontology	GO:0009967	biological process	22	277	0.0063053
		regulation of signal transduction	Gene Ontology	GO:0009966	biological process	32	496	0.00691936
		regulation of cell communication	Gene Ontology	GO:0010646	biological process	34	542	0.00691936
		regulation of signaling	Gene Ontology	GO:0023051	biological process	34	545	0.00739821
		protein modification process	Gene Ontology	GO:0036211	biological process	45	812	0.00771875
		cellular protein modification process	Gene Ontology	GO:0006464	biological process	45	812	0.00771875
		biological regulation	Gene Ontology	GO:0065007	biological process	109	2570	0.00914992
		tube morphogenesis	Gene Ontology	GO:0035239	biological process	16	171	0.00914992
		negative regulation of cell population proliferation	Gene Ontology	GO:0008285	biological process	13	119	0.00950507
		growth	Gene Ontology	GO:0040007	biological process	16	173	0.00983374
		negative regulation of multi-organism process	Gene Ontology	GO:0043901	biological process	7	33	0.00983374
		regulation of Notch signaling pathway	Gene Ontology	GO:0008593	biological process	6	23	0.0105788
		regulation of multicellular organismal process	Gene Ontology	GO:0051239	biological process	31	493	0.0105788
		regulation of primary metabolic process	Gene Ontology	GO:0080090	biological process	58	1166	0.0105788
		positive regulation of response to stimulus	Gene Ontology	GO:0048584	biological process	26	381	0.0105788
		regulation of phosphorylation	Gene Ontology	GO:0042325	biological process	21	277	0.0114716
		lipid modification	Gene Ontology	GO:0030258	biological process	9	61	0.0114716
		regulation of biological quality	Gene Ontology	GO:0065008	biological process	38	664	0.0114716
		immune system process	Gene Ontology	GO:0002376	biological process	30	475	0.0114716
		cell communication	Gene Ontology	GO:0007154	biological process	63	1308	0.0116464
		positive regulation of developmental process	Gene Ontology	GO:0051094	biological process	19	239	0.0123674
		regulation of cellular process	Gene Ontology	GO:0050794	biological process	97	2263	0.0123674
		localization	Gene Ontology	GO:0051179	biological process	58	1181	0.0123674
		response to organic substance	Gene Ontology	GO:0010033	biological process	32	527	0.0123674
		cellular protein metabolic process	Gene Ontology	GO:0044267	biological process	55	1103	0.0123674
		macromolecule modification	Gene Ontology	GO:0043412	biological process	45	845	0.0123674
		epithelial tube morphogenesis	Gene Ontology	GO:0060562	biological process	10	78	0.0123674
		cellular macromolecule biosynthetic process	Gene Ontology	GO:0034645	biological process	50	975	0.0123674
		movement of cell or subcellular component	Gene Ontology	GO:0006928	biological process	22	304	0.0123674
		regulation of developmental process	Gene Ontology	GO:0050793	biological process	27	414	0.0123854
		regulation of macromolecule metabolic process	Gene Ontology	GO:0060255	biological process	58	1188	0.012802
		positive regulation of biological process	Gene Ontology	GO:0048518	biological process	55	1109	0.012802
		signaling	Gene Ontology	GO:0023052	biological process	62	1296	0.012802
		regulation of response to stress	Gene Ontology	GO:0080134	biological process	18	224	0.013089
		regulation of nitrogen compound metabolic process	Gene Ontology	GO:0051171	biological process	56	1139	0.0133081
		multicellular organismal homeostasis	Gene Ontology	GO:0048871	biological process	9	65	0.0133541
		anatomical structure development	Gene Ontology	GO:0048856	biological process	51	1009	0.0133541
		regulation of multicellular organismal development	Gene Ontology	GO:2000026	biological process	22	309	0.0135886
		system development	Gene Ontology	GO:0048731	biological process	43	806	0.0135886
		regulation of phosphate metabolic process	Gene Ontology	GO:0019220	biological process	22	311	0.0138744
		regulation of phosphorus metabolic process	Gene Ontology	GO:0051174	biological process	22	311	0.0138744
		cell-substrate adhesion	Gene Ontology	GO:0031589	biological process	8	52	0.0138744
		regulation of vasculature development	Gene Ontology	GO:1901342	biological process	8	52	0.0138744
		interaction with host	Gene Ontology	GO:0051701	biological process	6	27	0.0138772
		gene expression	Gene Ontology	GO:0010467	biological process	54	1099	0.015141
		positive regulation of cell population proliferation	Gene Ontology	GO:0008284	biological process	15	172	0.0157366
		regulation of biological process	Gene Ontology	GO:0050789	biological process	100	2389	0.0157366
		protein kinase B signaling	Gene Ontology	GO:0043491	biological process	6	28	0.0157366
		response to chemical	Gene Ontology	GO:0042221	biological process	43	818	0.0159496
		cellular response to stimulus	Gene Ontology	GO:0051716	biological process	69	1512	0.0162281
		regulation of metabolic process	Gene Ontology	GO:0019222	biological process	61	1295	0.0164763
		regulation of intracellular signal transduction	Gene Ontology	GO:1902531	biological process	20	276	0.0167902
		cell migration	Gene Ontology	GO:0016477	biological process	17	215	0.0175731
		tube development	Gene Ontology	GO:0035295	biological process	17	216	0.0181915
		positive regulation of intracellular signal transduction	Gene Ontology	GO:1902533	biological process	15	177	0.0181915
		cellular response to organic substance	Gene Ontology	GO:0071310	biological process	27	436	0.0181915
		regulation of cellular metabolic process	Gene Ontology	GO:0031323	biological process	58	1224	0.0181915
		regulation of gene expression	Gene Ontology	GO:0010468	biological process	43	829	0.0181915
		macromolecule biosynthetic process	Gene Ontology	GO:0009059	biological process	50	1011	0.0181915
		cell motility	Gene Ontology	GO:0048870	biological process	18	238	0.0181915
		localization of cell	Gene Ontology	GO:0051674	biological process	18	238	0.0181915
		positive regulation of vasculature development	Gene Ontology	GO:1904018	biological process	6	30	0.0181915
		zymogen activation	Gene Ontology	GO:0031638	biological process	4	10	0.0184562
		signal transduction	Gene Ontology	GO:0007165	biological process	58	1230	0.0192314
		morphogenesis of a branching structure	Gene Ontology	GO:0001763	biological process	8	58	0.0200673
		cellular nitrogen compound biosynthetic process	Gene Ontology	GO:0044271	biological process	49	993	0.0200673
		Notch signaling pathway	Gene Ontology	GO:0007219	biological process	7	44	0.0202407
		multicellular organism development	Gene Ontology	GO:0007275	biological process	45	891	0.0209152
		cell surface receptor signaling pathway	Gene Ontology	GO:0007166	biological process	30	516	0.0214513
		peptidyl-serine modification	Gene Ontology	GO:0018209	biological process	8	59	0.0214755
		embryonic morphogenesis	Gene Ontology	GO:0048598	biological process	12	126	0.0216919
		drug transport	Gene Ontology	GO:0015893	biological process	7	45	0.0218028
		regulation of cell differentiation	Gene Ontology	GO:0045595	biological process	20	288	0.0219478
		positive regulation of cell cycle	Gene Ontology	GO:0045787	biological process	8	60	0.0228849
		organic substance catabolic process	Gene Ontology	GO:1901575	biological process	23	357	0.0236197
		cellular nitrogen compound metabolic process	Gene Ontology	GO:0034641	biological process	61	1330	0.0240862
		morphogenesis of an epithelium	Gene Ontology	GO:0002009	biological process	11	111	0.0251379
		regulation of kinase activity	Gene Ontology	GO:0043549	biological process	13	148	0.0251379
		negative regulation of cell cycle process	Gene Ontology	GO:0010948	biological process	7	47	0.0259907
		wound healing	Gene Ontology	GO:0042060	biological process	9	78	0.0265966
		negative regulation of Notch signaling pathway	Gene Ontology	GO:0045746	biological process	4	12	0.0265966
		regulation of protein phosphorylation	Gene Ontology	GO:0001932	biological process	18	253	0.0280394
		platelet activation	Gene Ontology	GO:0030168	biological process	5	23	0.0306515
		fatty acid oxidation	Gene Ontology	GO:0019395	biological process	5	23	0.0306515
		negative regulation of developmental process	Gene Ontology	GO:0051093	biological process	13	154	0.0320887
		regulation of neural precursor cell proliferation	Gene Ontology	GO:2000177	biological process	4	13	0.0320887
		regulation of cellular biosynthetic process	Gene Ontology	GO:0031326	biological process	40	789	0.0322137
		positive regulation of cellular process	Gene Ontology	GO:0048522	biological process	48	1001	0.032963
		organic cyclic compound biosynthetic process	Gene Ontology	GO:1901362	biological process	42	843	0.0330599
		positive regulation of phosphorylation	Gene Ontology	GO:0042327	biological process	14	175	0.0330652
		regulation of protein kinase activity	Gene Ontology	GO:0045859	biological process	12	136	0.0330898
		nitrogen compound transport	Gene Ontology	GO:0071705	biological process	23	372	0.0335824
		cellular homeostasis	Gene Ontology	GO:0019725	biological process	13	156	0.0338953
		cellular response to chemical stimulus	Gene Ontology	GO:0070887	biological process	30	541	0.0341122
		organic substance transport	Gene Ontology	GO:0071702	biological process	27	468	0.0341122
		response to oxygen-containing compound	Gene Ontology	GO:1901700	biological process	17	239	0.0341122
		regulation of protein serine/threonine kinase activity	Gene Ontology	GO:0071900	biological process	9	83	0.0341122
		response to stress	Gene Ontology	GO:0006950	biological process	36	692	0.0341122
		fatty acid beta-oxidation	Gene Ontology	GO:0006635	biological process	4	14	0.0368461
		organic cyclic compound metabolic process	Gene Ontology	GO:1901360	biological process	55	1201	0.0369084
		positive regulation of hormone secretion	Gene Ontology	GO:0046887	biological process	5	25	0.036935
		lipid oxidation	Gene Ontology	GO:0034440	biological process	5	25	0.036935
		peptidyl-amino acid modification	Gene Ontology	GO:0018193	biological process	17	242	0.0370501
		regulation of body fluid levels	Gene Ontology	GO:0050878	biological process	8	68	0.0370501
		developmental process	Gene Ontology	GO:0032502	biological process	51	1094	0.0370501
		regulation of protein metabolic process	Gene Ontology	GO:0051246	biological process	30	548	0.0383865
		organophosphate biosynthetic process	Gene Ontology	GO:0090407	biological process	10	103	0.0383865
		cell differentiation	Gene Ontology	GO:0030154	biological process	36	701	0.0392719
		regulation of biosynthetic process	Gene Ontology	GO:0009889	biological process	40	805	0.0392719
		response to wounding	Gene Ontology	GO:0009611	biological process	9	86	0.0392719
		erythrocyte homeostasis	Gene Ontology	GO:0034101	biological process	5	26	0.0403406
		regulation of locomotion	Gene Ontology	GO:0040012	biological process	12	142	0.0403406
		signal transduction by protein phosphorylation	Gene Ontology	GO:0023014	biological process	13	162	0.0405581
		positive regulation of peptide hormone secretion	Gene Ontology	GO:0090277	biological process	4	15	0.0407972
		regulation of cell cycle process	Gene Ontology	GO:0010564	biological process	10	105	0.0408132
		heterocycle biosynthetic process	Gene Ontology	GO:0018130	biological process	40	811	0.0420578
		aromatic compound biosynthetic process	Gene Ontology	GO:0019438	biological process	40	812	0.0425841
		regulation of transferase activity	Gene Ontology	GO:0051338	biological process	13	164	0.0425841
		connective tissue development	Gene Ontology	GO:0061448	biological process	7	55	0.0425841
		negative regulation of cell differentiation	Gene Ontology	GO:0045596	biological process	11	125	0.0426824
		positive regulation of phosphate metabolic process	Gene Ontology	GO:0045937	biological process	14	185	0.0426824
		positive regulation of phosphorus metabolic process	Gene Ontology	GO:0010562	biological process	14	185	0.0426824
		positive regulation of angiogenesis	Gene Ontology	GO:0045766	biological process	5	27	0.0426824
		catabolic process	Gene Ontology	GO:0009056	biological process	26	460	0.0444499
		embryonic organ morphogenesis	Gene Ontology	GO:0048562	biological process	8	72	0.0444499
		protein catabolic process	Gene Ontology	GO:0030163	biological process	13	166	0.0446864
		regulation of cell cycle arrest	Gene Ontology	GO:0071156	biological process	4	16	0.0446864
		neural precursor cell proliferation	Gene Ontology	GO:0061351	biological process	4	16	0.0446864
		regulation of cellular protein metabolic process	Gene Ontology	GO:0032268	biological process	28	511	0.0446864
		regulation of cellular macromolecule biosynthetic process	Gene Ontology	GO:2000112	biological process	37	741	0.0446864
		positive regulation of gene expression	Gene Ontology	GO:0010628	biological process	22	367	0.0446864
		nucleobase-containing compound biosynthetic process	Gene Ontology	GO:0034654	biological process	39	794	0.0446864
		cellular developmental process	Gene Ontology	GO:0048869	biological process	37	742	0.0446864
		regulation of viral release from host cell	Gene Ontology	GO:1902186	biological process	3	7	0.0446864
		embryo implantation	Gene Ontology	GO:0007566	biological process	3	7	0.0446864
		exit from host	Gene Ontology	GO:0035890	biological process	3	7	0.0446864
		adipose tissue development	Gene Ontology	GO:0060612	biological process	3	7	0.0446864
		viral release from host cell	Gene Ontology	GO:0019076	biological process	3	7	0.0446864
		movement in environment of other organism involved in symbiotic interaction	Gene Ontology	GO:0052192	biological process	3	7	0.0446864
		exit from host cell	Gene Ontology	GO:0035891	biological process	3	7	0.0446864
		movement in host environment	Gene Ontology	GO:0052126	biological process	3	7	0.0446864
		peptidyl-serine phosphorylation	Gene Ontology	GO:0018105	biological process	7	57	0.0446864
		blood vessel development	Gene Ontology	GO:0001568	biological process	11	128	0.0446864
		MAPK cascade	Gene Ontology	GO:0000165	biological process	12	148	0.0452316
		negative regulation of nitrogen compound metabolic process	Gene Ontology	GO:0051172	biological process	24	417	0.0462114
		anatomical structure formation involved in morphogenesis	Gene Ontology	GO:0048646	biological process	15	211	0.0462804
		positive regulation of protein phosphorylation	Gene Ontology	GO:0001934	biological process	13	169	0.0462804
		negative regulation of biosynthetic process	Gene Ontology	GO:0009890	biological process	17	255	0.0464257
		regulation of immune system process	Gene Ontology	GO:0002682	biological process	16	233	0.0464257
		developmental growth	Gene Ontology	GO:0048589	biological process	10	111	0.0478793
		negative regulation of ion transport	Gene Ontology	GO:0043271	biological process	4	17	0.0478793
		fatty acid catabolic process	Gene Ontology	GO:0009062	biological process	4	17	0.0478793
		protein autophosphorylation	Gene Ontology	GO:0046777	biological process	6	43	0.0478793
		cell adhesion	Gene Ontology	GO:0007155	biological process	14	192	0.0490668
		regulation of protein modification process	Gene Ontology	GO:0031399	biological process	20	326	0.0490668
		cellular aromatic compound metabolic process	Gene Ontology	GO:0006725	biological process	52	1155	0.0490668
		intrinsic component of plasma membrane	Gene Ontology	GO:0031226	cellular component	19	278	0.0311748
		integral component of plasma membrane	Gene Ontology	GO:0005887	cellular component	18	268	0.0405581
		cellular anatomical entity	Gene Ontology	GO:0110165	cellular component	155	4192	0.0408132
		extrinsic component of membrane	Gene Ontology	GO:0019898	cellular component	7	55	0.0425841
		transferase activity, transferring phosphorus-containing groups	Gene Ontology	GO:0016772	molecular function	34	370	8.50464e-05
		kinase activity	Gene Ontology	GO:0016301	molecular function	31	323	8.50464e-05
		phosphotransferase activity, alcohol group as acceptor	Gene Ontology	GO:0016773	molecular function	29	299	0.000103435
		transferase activity	Gene Ontology	GO:0016740	molecular function	50	730	0.000103435
		protein serine/threonine kinase activity	Gene Ontology	GO:0004674	molecular function	19	160	0.000769093
		protein kinase activity	Gene Ontology	GO:0004672	molecular function	25	266	0.000794856
		drug binding	Gene Ontology	GO:0008144	molecular function	30	403	0.00233611
		binding	Gene Ontology	GO:0005488	molecular function	117	2730	0.00459613
		carbohydrate derivative binding	Gene Ontology	GO:0097367	molecular function	32	513	0.010126
		catalytic activity, acting on a protein	Gene Ontology	GO:0140096	molecular function	41	746	0.0123674
		ATP binding	Gene Ontology	GO:0005524	molecular function	23	331	0.0135886
		small molecule binding	Gene Ontology	GO:0036094	molecular function	37	667	0.0158841
		anion binding	Gene Ontology	GO:0043168	molecular function	36	645	0.0164763
		adenyl ribonucleotide binding	Gene Ontology	GO:0032559	molecular function	23	345	0.0181915
		adenyl nucleotide binding	Gene Ontology	GO:0030554	molecular function	23	346	0.0181915
		purine ribonucleoside triphosphate binding	Gene Ontology	GO:0035639	molecular function	27	439	0.0188635
		ion binding	Gene Ontology	GO:0043167	molecular function	62	1340	0.0194885
		purine ribonucleotide binding	Gene Ontology	GO:0032555	molecular function	27	455	0.0265966
		catalytic activity	Gene Ontology	GO:0003824	molecular function	77	1787	0.0265966
		purine nucleotide binding	Gene Ontology	GO:0017076	molecular function	27	456	0.0269593
		ribonucleotide binding	Gene Ontology	GO:0032553	molecular function	27	462	0.0311748
		cAMP-dependent protein kinase activity	Gene Ontology	GO:0004691	molecular function	3	6	0.0392719
		organic cyclic compound binding	Gene Ontology	GO:0097159	molecular function	57	1281	0.0446864
		cyclic nucleotide-dependent protein kinase activity	Gene Ontology	GO:0004690	molecular function	3	7	0.0446864
		transferase activity, transferring acyl groups other than amino-acyl groups	Gene Ontology	GO:0016747	molecular function	7	58	0.0471554
