# Supplementary material for: Cluster analysis of splenocyte microRNAs in the pig reveals key signal regulators of immunomodulation in the host during acute and chronic Toxoplasma gondii infection
Source: Parasit Vectors. 2022 Feb 17;15:58. doi: 10.1186/s13071-022-05164-3 (PMC8851844; doi:10.1186/s13071-022-05164-3)
Supplement: Supplementary file 6 — Additional file 6: Table S5. The significantly enriched KEGG pathways for predicted target genes of miRNAs in different subclusters by SOM clustering. [file 13071_2022_5164_MOESM6_ESM.xlsx]

## Sheet: Sheet1
	Table S5 The significantly enriched KEGG pathways for predicted target genes of miRNAs in different subclusters by SOM clustering
	Subcluster	Term	Database	ID	Input gene number	Background gene number	Corrected P-Value
	SOM1
		Proteoglycans in cancer	KEGG PATHWAY	ssc05205	26	166	0.0234827
		Peroxisome	KEGG PATHWAY	ssc04146	16	81	0.0296352
		NF-kappa B signaling pathway	KEGG PATHWAY	ssc04064	15	78	0.0457369
	SOM8
		MAPK signaling pathway	KEGG PATHWAY	ssc04010	34	233	0.0326489
	SOM12
		Breast cancer	KEGG PATHWAY	ssc05224	5	121	0.0439863
	SOM13
		PI3K-Akt signaling pathway	KEGG PATHWAY	ssc04151	27	271	0.0132331
	SOM14
		Focal adhesion	KEGG PATHWAY	ssc04510	20	155	0.0145679
		Epstein-Barr virus infection	KEGG PATHWAY	ssc05169	18	161	0.0277081
		Human papillomavirus infection	KEGG PATHWAY	ssc05165	24	253	0.0277081
		Small cell lung cancer	KEGG PATHWAY	ssc05222	11	73	0.0331861
		Hypertrophic cardiomyopathy (HCM)	KEGG PATHWAY	ssc05410	11	73	0.0331861
		TNF signaling pathway	KEGG PATHWAY	ssc04668	12	91	0.0397822
	SOM17
		Peroxisome	KEGG PATHWAY	ssc04146	14	81	0.0283524
		Toll-like receptor signaling pathway	KEGG PATHWAY	ssc04620	13	80	0.049781
	SOM25
		TNF signaling pathway	KEGG PATHWAY	ssc04668	24	91	0.00335806
		Apoptosis	KEGG PATHWAY	ssc04210	25	120	0.0235122
		Endocrine resistance	KEGG PATHWAY	ssc01522	19	81	0.0249548
		Chagas disease (American trypanosomiasis)	KEGG PATHWAY	ssc05142	20	89	0.0288425
		NF-kappa B signaling pathway	KEGG PATHWAY	ssc04064	18	78	0.033657
		Toll-like receptor signaling pathway	KEGG PATHWAY	ssc04620	18	80	0.0395135
		MAPK signaling pathway	KEGG PATHWAY	ssc04010	39	233	0.0419545
		GnRH signaling pathway	KEGG PATHWAY	ssc04912	17	75	0.0461077
		Th17 cell differentiation	KEGG PATHWAY	ssc04659	19	89	0.0486713
	SOM29
		MAPK signaling pathway	KEGG PATHWAY	ssc04010	19	233	0.0105788
		Phospholipase D signaling pathway	KEGG PATHWAY	ssc04072	13	132	0.0138744
		Endometrial cancer	KEGG PATHWAY	ssc05213	8	52	0.0138744
		TNF signaling pathway	KEGG PATHWAY	ssc04668	10	91	0.0216919
		Axon guidance	KEGG PATHWAY	ssc04360	13	155	0.0330599
		EGFR tyrosine kinase inhibitor resistance	KEGG PATHWAY	ssc01521	8	68	0.0370501
		ErbB signaling pathway	KEGG PATHWAY	ssc04012	8	70	0.0407972
		Acute myeloid leukemia	KEGG PATHWAY	ssc05221	7	56	0.0446864
		HIF-1 signaling pathway	KEGG PATHWAY	ssc04066	9	91	0.0452316
		Ras signaling pathway	KEGG PATHWAY	ssc04014	14	191	0.0478793
