# Supplementary material for: Cluster analysis of splenocyte microRNAs in the pig reveals key signal regulators of immunomodulation in the host during acute and chronic Toxoplasma gondii infection
Source: Parasit Vectors. 2022 Feb 17;15:58. doi: 10.1186/s13071-022-05164-3 (PMC8851844; doi:10.1186/s13071-022-05164-3)
Supplement: Supplementary file 7 — Additional file 7: Table S6. The significantly enriched Reactome pathways for predicted target genes of miRNAs in different subclusters by SOM clustering. [file 13071_2022_5164_MOESM7_ESM.xlsx]

## Sheet: Sheet1
	Table S6 The significantly enriched Reactome pathways for predicted target genes of miRNAs in different subclusters by SOM clustering
	Subcluster	Term	Database	ID	Input gene number	Background gene number	Corrected P-Value
	SOM8
		Axon guidance	Reactome	R-SSC-422475	12	46	0.036161
	SOM9
		Platelet activation, signaling and aggregation	Reactome	R-SSC-76002	6	57	0.0414876
	SOM17
		Immune System	Reactome	R-SSC-168256	47	425	0.0166293
		Cytokine Signaling in Immune system	Reactome	R-SSC-1280215	18	112	0.0199957
		Death Receptor Signalling	Reactome	R-SSC-73887	7	23	0.0277831
		Signaling by Interleukins	Reactome	R-SSC-449147	14	88	0.0445304
	SOM25
		Cytokine Signaling in Immune system	Reactome	R-SSC-1280215	27	112	0.00422148
		Immune System	Reactome	R-SSC-168256	69	425	0.00738542
		RNA Polymerase III Transcription Initiation From Type 1 Promoter	Reactome	R-SSC-76061	6	10	0.0290753
		@@RNA Polymerase III Transcription Initiation From Type 2 Promoter	Reactome	R-SSC-76066	6	10	0.0290753
		RNA Polymerase III Transcription	Reactome	R-SSC-74158	7	15	0.0337107
		RNA Polymerase III Transcription Initiation	Reactome	R-SSC-76046	7	15	0.0337107
		Innate Immune System	Reactome	R-SSC-168249	40	239	0.0385325
		Gap-filling DNA repair synthesis and ligation in TC-NER	Reactome	R-SSC-6782210	9	27	0.0489479
		Dual incision in TC-NER	Reactome	R-SSC-6782135	9	27	0.0489479
	SOM29
		Cytokine Signaling in Immune system	Reactome	R-SSC-1280215	13	112	0.00654749
		Cell-Cell communication	Reactome	R-SSC-1500931	6	20	0.0069774
		Signaling by Interleukins	Reactome	R-SSC-449147	10	88	0.0186757
		Cell junction organization	Reactome	R-SSC-446728	4	15	0.0407972
