# Supplementary material for: Cluster analysis of splenocyte microRNAs in the pig reveals key signal regulators of immunomodulation in the host during acute and chronic Toxoplasma gondii infection
Source: Parasit Vectors. 2022 Feb 17;15:58. doi: 10.1186/s13071-022-05164-3 (PMC8851844; doi:10.1186/s13071-022-05164-3)
Supplement: Supplementary file 8 — Additional file 8: Table S7. The significantly enriched GO terms for predicted target genes of miRNAs in different subclusters by hierarchical clustering. [file 13071_2022_5164_MOESM8_ESM.xlsx]

## Sheet: Sheet1
	Table S7 The significantly enriched GO terms for predicted target genes of miRNAs in different subclusters by Hierarchical clustering
	Subcluster	Term	Database	ID	Term_type	Input gene number	Background gene number	Corrected P-Value
	H1
		metabolic process	Gene Ontology	GO:0008152	biological process	166	2684	0.000402883
		regulation of response to stimulus	Gene Ontology	GO:0048583	biological process	58	666	0.000447442
		cellular process	Gene Ontology	GO:0009987	biological process	205	3547	0.000447442
		response to stimulus	Gene Ontology	GO:0050896	biological process	118	1764	0.000447442
		response to stress	Gene Ontology	GO:0006950	biological process	58	692	0.000761463
		regulation of response to stress	Gene Ontology	GO:0080134	biological process	27	224	0.00133467
		cellular metabolic process	Gene Ontology	GO:0044237	biological process	145	2399	0.00184309
		organic substance metabolic process	Gene Ontology	GO:0071704	biological process	146	2445	0.00270951
		inflammatory response	Gene Ontology	GO:0006954	biological process	18	126	0.00508546
		positive regulation of biological process	Gene Ontology	GO:0048518	biological process	77	1109	0.00508546
		primary metabolic process	Gene Ontology	GO:0044238	biological process	138	2331	0.00607886
		positive regulation of response to stimulus	Gene Ontology	GO:0048584	biological process	35	381	0.00746302
		positive regulation of cellular process	Gene Ontology	GO:0048522	biological process	70	1001	0.00856121
		immune system process	Gene Ontology	GO:0002376	biological process	40	475	0.0111736
		positive regulation of molecular function	Gene Ontology	GO:0044093	biological process	29	297	0.0111736
		positive regulation of catalytic activity	Gene Ontology	GO:0043085	biological process	25	240	0.0133298
		organic substance transport	Gene Ontology	GO:0071702	biological process	39	468	0.0154404
		regulation of inflammatory response	Gene Ontology	GO:0050727	biological process	10	49	0.0179071
		nitrogen compound metabolic process	Gene Ontology	GO:0006807	biological process	128	2204	0.0195566
		positive regulation of cell communication	Gene Ontology	GO:0010647	biological process	28	300	0.0232138
		positive regulation of GTPase activity	Gene Ontology	GO:0043547	biological process	12	74	0.0232138
		positive regulation of signaling	Gene Ontology	GO:0023056	biological process	28	301	0.0232138
		cellular response to stimulus	Gene Ontology	GO:0051716	biological process	93	1512	0.025895
		biological regulation	Gene Ontology	GO:0065007	biological process	144	2570	0.025895
		regulation of defense response	Gene Ontology	GO:0031347	biological process	15	114	0.025895
		negative regulation of biological process	Gene Ontology	GO:0048519	biological process	62	910	0.026054
		regulation of transport	Gene Ontology	GO:0051049	biological process	29	324	0.0264873
		defense response	Gene Ontology	GO:0006952	biological process	27	293	0.0269295
		negative regulation of cellular process	Gene Ontology	GO:0048523	biological process	57	820	0.0269295
		cellular component organization	Gene Ontology	GO:0016043	biological process	69	1054	0.0287264
		regulation of peptide transport	Gene Ontology	GO:0090087	biological process	16	132	0.0287264
		regulation of response to external stimulus	Gene Ontology	GO:0032101	biological process	19	175	0.0287264
		regulation of localization	Gene Ontology	GO:0032879	biological process	36	449	0.0287264
		transport	Gene Ontology	GO:0006810	biological process	63	943	0.0287264
		lipid metabolic process	Gene Ontology	GO:0006629	biological process	26	283	0.0287264
		positive regulation of hydrolase activity	Gene Ontology	GO:0051345	biological process	16	133	0.0287264
		biosynthetic process	Gene Ontology	GO:0009058	biological process	80	1275	0.0287264
		interaction with host	Gene Ontology	GO:0051701	biological process	7	27	0.0287264
		regulation of biological quality	Gene Ontology	GO:0065008	biological process	48	664	0.0287264
		localization	Gene Ontology	GO:0051179	biological process	75	1181	0.0288795
		regulation of GTPase activity	Gene Ontology	GO:0043087	biological process	12	82	0.0288795
		cellular response to chemical stimulus	Gene Ontology	GO:0070887	biological process	41	541	0.0288795
		cellular response to organic substance	Gene Ontology	GO:0071310	biological process	35	436	0.0288795
		regulation of cell development	Gene Ontology	GO:0060284	biological process	17	149	0.0288795
		negative regulation of cellular component organization	Gene Ontology	GO:0051129	biological process	14	108	0.0288795
		cellular biosynthetic process	Gene Ontology	GO:0044249	biological process	77	1225	0.0297867
		nitrogen compound transport	Gene Ontology	GO:0071705	biological process	31	372	0.0317728
		cellular nitrogen compound metabolic process	Gene Ontology	GO:0034641	biological process	82	1330	0.0321206
		organic substance biosynthetic process	Gene Ontology	GO:1901576	biological process	78	1251	0.0321206
		establishment of localization	Gene Ontology	GO:0051234	biological process	63	958	0.0321206
		immune response	Gene Ontology	GO:0006955	biological process	25	275	0.0325835
		organic cyclic compound metabolic process	Gene Ontology	GO:1901360	biological process	75	1201	0.0359208
		regulation of neurogenesis	Gene Ontology	GO:0050767	biological process	14	113	0.0359208
		regulation of establishment of protein localization	Gene Ontology	GO:0070201	biological process	15	127	0.0361339
		macromolecule metabolic process	Gene Ontology	GO:0043170	biological process	116	2044	0.0383263
		regulation of immune system process	Gene Ontology	GO:0002682	biological process	22	233	0.0386408
		cellular component organization or biogenesis	Gene Ontology	GO:0071840	biological process	70	1108	0.0386408
		regulation of RNA splicing	Gene Ontology	GO:0043484	biological process	6	22	0.0404877
		regulation of cellular process	Gene Ontology	GO:0050794	biological process	126	2263	0.0416244
		response to organic substance	Gene Ontology	GO:0010033	biological process	39	527	0.0442112
		response to external stimulus	Gene Ontology	GO:0009605	biological process	34	440	0.046136
		mRNA splicing, via spliceosome	Gene Ontology	GO:0000398	biological process	10	66	0.046136
		RNA splicing, via transesterification reactions	Gene Ontology	GO:0000375	biological process	10	66	0.046136
		RNA splicing, via transesterification reactions with bulged adenosine as nucleophile	Gene Ontology	GO:0000377	biological process	10	66	0.046136
		regulation of nervous system development	Gene Ontology	GO:0051960	biological process	15	133	0.0472843
		anion transport	Gene Ontology	GO:0006820	biological process	14	119	0.0472843
		positive regulation of transport	Gene Ontology	GO:0051050	biological process	17	163	0.0487714
		negative regulation of response to stimulus	Gene Ontology	GO:0048585	biological process	22	241	0.049146
		cell communication	Gene Ontology	GO:0007154	biological process	79	1308	0.049146
		positive regulation of apoptotic signaling pathway	Gene Ontology	GO:2001235	biological process	7	34	0.049146
		response to chemical	Gene Ontology	GO:0042221	biological process	54	818	0.049146
		RNA splicing	Gene Ontology	GO:0008380	biological process	11	81	0.049146
		positive regulation of metabolic process	Gene Ontology	GO:0009893	biological process	46	667	0.049146
		drug transport	Gene Ontology	GO:0015893	biological process	8	45	0.049146
		membrane organization	Gene Ontology	GO:0061024	biological process	13	108	0.049146
		positive regulation of signal transduction	Gene Ontology	GO:0009967	biological process	24	277	0.049146
		positive regulation of cellular metabolic process	Gene Ontology	GO:0031325	biological process	44	631	0.049146
		regulation of mRNA splicing, via spliceosome	Gene Ontology	GO:0048024	biological process	5	16	0.049146
		entry into host cell	Gene Ontology	GO:0030260	biological process	5	16	0.049146
		entry into host	Gene Ontology	GO:0044409	biological process	5	16	0.049146
		positive regulation of macromolecule metabolic process	Gene Ontology	GO:0010604	biological process	43	614	0.0493162
		signaling	Gene Ontology	GO:0023052	biological process	78	1296	0.0493162
		regulation of protein transport	Gene Ontology	GO:0051223	biological process	14	123	0.0493162
		cellular catabolic process	Gene Ontology	GO:0044248	biological process	31	398	0.0493162
		regulation of cell communication	Gene Ontology	GO:0010646	biological process	39	542	0.0495769
		organelle	Gene Ontology	GO:0043226	cellular component	169	2735	0.000402883
		cellular anatomical entity	Gene Ontology	GO:0110165	cellular component	234	4192	0.000482957
		intracellular	Gene Ontology	GO:0005622	cellular component	175	2992	0.001246
		membrane-bounded organelle	Gene Ontology	GO:0043227	cellular component	154	2558	0.001246
		intracellular organelle	Gene Ontology	GO:0043229	cellular component	145	2414	0.00234646
		cytoplasm	Gene Ontology	GO:0005737	cellular component	122	2073	0.0179071
		side of membrane	Gene Ontology	GO:0098552	cellular component	12	75	0.0245235
		intracellular membrane-bounded organelle	Gene Ontology	GO:0043231	cellular component	122	2108	0.025895
		catalytic step 2 spliceosome	Gene Ontology	GO:0071013	cellular component	8	37	0.0288795
		membrane	Gene Ontology	GO:0016020	cellular component	117	2057	0.0359208
		external side of plasma membrane	Gene Ontology	GO:0009897	cellular component	8	45	0.049146
		intracellular non-membrane-bounded organelle	Gene Ontology	GO:0043232	cellular component	50	744	0.049146
		non-membrane-bounded organelle	Gene Ontology	GO:0043228	cellular component	50	744	0.049146
		binding	Gene Ontology	GO:0005488	molecular function	164	2730	0.000761463
		catalytic activity	Gene Ontology	GO:0003824	molecular function	113	1787	0.00334824
		protein binding	Gene Ontology	GO:0005515	molecular function	82	1304	0.0276055
		GTPase activity	Gene Ontology	GO:0003924	molecular function	16	136	0.0297867
		carboxylic acid binding	Gene Ontology	GO:0031406	molecular function	8	40	0.0359208
		organic acid binding	Gene Ontology	GO:0043177	molecular function	8	40	0.0359208
		ion binding	Gene Ontology	GO:0043167	molecular function	81	1340	0.046136
		nucleoside-triphosphatase regulator activity	Gene Ontology	GO:0060589	molecular function	7	34	0.049146
		pyrophosphatase activity	Gene Ontology	GO:0016462	molecular function	20	212	0.049146
		hydrolase activity, acting on acid anhydrides, in phosphorus-containing anhydrides	Gene Ontology	GO:0016818	molecular function	20	214	0.0493162
		hydrolase activity, acting on acid anhydrides	Gene Ontology	GO:0016817	molecular function	20	214	0.0493162
		transition metal ion binding	Gene Ontology	GO:0046914	molecular function	28	347	0.0497246
	H2
		cellular process	Gene Ontology	GO:0009987	biological process	762	3547	4.36624e-13
		biological regulation	Gene Ontology	GO:0065007	biological process	564	2570	5.56869e-10
		regulation of cellular process	Gene Ontology	GO:0050794	biological process	501	2263	4.73587e-09
		response to stimulus	Gene Ontology	GO:0050896	biological process	406	1764	9.58262e-09
		regulation of biological process	Gene Ontology	GO:0050789	biological process	520	2389	1.23543e-08
		cell communication	Gene Ontology	GO:0007154	biological process	306	1308	6.62658e-07
		biological adhesion	Gene Ontology	GO:0022610	biological process	74	195	9.62807e-07
		metabolic process	Gene Ontology	GO:0008152	biological process	555	2684	1.08782e-06
		organic substance metabolic process	Gene Ontology	GO:0071704	biological process	511	2445	1.55937e-06
		cell adhesion	Gene Ontology	GO:0007155	biological process	72	192	1.95676e-06
		negative regulation of biological process	Gene Ontology	GO:0048519	biological process	224	910	2.76227e-06
		response to stress	Gene Ontology	GO:0006950	biological process	180	692	3.20524e-06
		positive regulation of biological process	Gene Ontology	GO:0048518	biological process	262	1109	3.20524e-06
		primary metabolic process	Gene Ontology	GO:0044238	biological process	487	2331	3.32066e-06
		signaling	Gene Ontology	GO:0023052	biological process	297	1296	3.63059e-06
		signal transduction	Gene Ontology	GO:0007165	biological process	284	1230	3.97311e-06
		negative regulation of cellular process	Gene Ontology	GO:0048523	biological process	204	820	4.73958e-06
		regulation of response to stimulus	Gene Ontology	GO:0048583	biological process	173	666	4.89708e-06
		nitrogen compound metabolic process	Gene Ontology	GO:0006807	biological process	460	2204	7.91046e-06
		cellular response to stimulus	Gene Ontology	GO:0051716	biological process	334	1512	8.09285e-06
		immune system process	Gene Ontology	GO:0002376	biological process	132	475	8.87128e-06
		immune response	Gene Ontology	GO:0006955	biological process	88	275	1.09439e-05
		cellular metabolic process	Gene Ontology	GO:0044237	biological process	493	2399	1.11039e-05
		macromolecule metabolic process	Gene Ontology	GO:0043170	biological process	429	2044	1.22789e-05
		positive regulation of response to stimulus	Gene Ontology	GO:0048584	biological process	111	381	1.22789e-05
		cellular macromolecule metabolic process	Gene Ontology	GO:0044260	biological process	374	1741	1.22789e-05
		regulation of nitrogen compound metabolic process	Gene Ontology	GO:0051171	biological process	259	1139	3.52065e-05
		localization	Gene Ontology	GO:0051179	biological process	265	1181	6.19379e-05
		regulation of macromolecule metabolic process	Gene Ontology	GO:0060255	biological process	266	1188	6.67458e-05
		intracellular signal transduction	Gene Ontology	GO:0035556	biological process	130	492	7.92855e-05
		regulation of molecular function	Gene Ontology	GO:0065009	biological process	168	681	7.92855e-05
		regulation of localization	Gene Ontology	GO:0032879	biological process	121	449	7.95803e-05
		cellular component organization	Gene Ontology	GO:0016043	biological process	239	1054	9.85324e-05
		regulation of primary metabolic process	Gene Ontology	GO:0080090	biological process	259	1166	0.000130846
		positive regulation of cellular process	Gene Ontology	GO:0048522	biological process	228	1001	0.000130846
		positive regulation of immune system process	Gene Ontology	GO:0002684	biological process	56	159	0.000149013
		locomotion	Gene Ontology	GO:0040011	biological process	85	287	0.000152666
		regulation of cellular metabolic process	Gene Ontology	GO:0031323	biological process	269	1224	0.000152666
		regulation of immune system process	Gene Ontology	GO:0002682	biological process	73	233	0.000152666
		regulation of metabolic process	Gene Ontology	GO:0019222	biological process	281	1295	0.000200771
		regulation of signal transduction	Gene Ontology	GO:0009966	biological process	128	496	0.000200771
		cellular component organization or biogenesis	Gene Ontology	GO:0071840	biological process	246	1108	0.000215125
		response to organic substance	Gene Ontology	GO:0010033	biological process	134	527	0.00021678
		cell motility	Gene Ontology	GO:0048870	biological process	73	238	0.000249081
		localization of cell	Gene Ontology	GO:0051674	biological process	73	238	0.000249081
		protein metabolic process	Gene Ontology	GO:0019538	biological process	277	1279	0.000249081
		defense response	Gene Ontology	GO:0006952	biological process	85	293	0.000250813
		multicellular organism development	Gene Ontology	GO:0007275	biological process	204	891	0.000279045
		response to external stimulus	Gene Ontology	GO:0009605	biological process	115	440	0.000344134
		system development	Gene Ontology	GO:0048731	biological process	187	806	0.000346199
		organonitrogen compound metabolic process	Gene Ontology	GO:1901564	biological process	318	1512	0.000346199
		cell migration	Gene Ontology	GO:0016477	biological process	67	215	0.000361125
		anatomical structure development	Gene Ontology	GO:0048856	biological process	225	1009	0.000384429
		regulation of cell communication	Gene Ontology	GO:0010646	biological process	135	542	0.000404418
		movement of cell or subcellular component	Gene Ontology	GO:0006928	biological process	86	304	0.00043422
		regulation of signaling	Gene Ontology	GO:0023051	biological process	135	545	0.00049844
		regulation of catalytic activity	Gene Ontology	GO:0050790	biological process	112	432	0.000558306
		biosynthetic process	Gene Ontology	GO:0009058	biological process	272	1275	0.000686494
		cellular macromolecule biosynthetic process	Gene Ontology	GO:0034645	biological process	216	975	0.00080103
		cellular biosynthetic process	Gene Ontology	GO:0044249	biological process	262	1225	0.000846578
		cellular nitrogen compound biosynthetic process	Gene Ontology	GO:0044271	biological process	219	993	0.000871556
		regulation of response to stress	Gene Ontology	GO:0080134	biological process	67	224	0.000963481
		organic substance biosynthetic process	Gene Ontology	GO:1901576	biological process	266	1251	0.00100555
		gene expression	Gene Ontology	GO:0010467	biological process	238	1099	0.00101477
		cell junction	Gene Ontology	GO:0030054	biological process	61	198	0.00105578
		cell surface receptor signaling pathway	Gene Ontology	GO:0007166	biological process	127	516	0.00105578
		phosphate-containing compound metabolic process	Gene Ontology	GO:0006796	biological process	156	666	0.00115482
		regulation of locomotion	Gene Ontology	GO:0040012	biological process	48	142	0.00117143
		macromolecule biosynthetic process	Gene Ontology	GO:0009059	biological process	221	1011	0.00117957
		phosphorus metabolic process	Gene Ontology	GO:0006793	biological process	157	672	0.00117957
		developmental process	Gene Ontology	GO:0032502	biological process	236	1094	0.00126769
		transport	Gene Ontology	GO:0006810	biological process	208	943	0.00126769
		cellular response to chemical stimulus	Gene Ontology	GO:0070887	biological process	131	541	0.00137778
		establishment of localization	Gene Ontology	GO:0051234	biological process	210	958	0.00155525
		negative regulation of nitrogen compound metabolic process	Gene Ontology	GO:0051172	biological process	106	417	0.00155525
		cell-cell adhesion	Gene Ontology	GO:0098609	biological process	39	107	0.00163623
		regulation of cellular component organization	Gene Ontology	GO:0051128	biological process	111	443	0.00166533
		cellular protein metabolic process	Gene Ontology	GO:0044267	biological process	236	1103	0.00186755
		positive regulation of intracellular signal transduction	Gene Ontology	GO:1902533	biological process	55	177	0.00187891
		regulation of gene expression	Gene Ontology	GO:0010468	biological process	185	829	0.00190153
		transcription, DNA-templated	Gene Ontology	GO:0006351	biological process	159	692	0.00192446
		cellular response to organic substance	Gene Ontology	GO:0071310	biological process	109	436	0.0019989
		regulation of immune response	Gene Ontology	GO:0050776	biological process	40	113	0.00205773
		regulation of multicellular organismal development	Gene Ontology	GO:2000026	biological process	83	309	0.00212152
		regulation of transport	Gene Ontology	GO:0051049	biological process	86	324	0.00217209
		positive regulation of response to external stimulus	Gene Ontology	GO:0032103	biological process	33	85	0.00217209
		regulation of intracellular signal transduction	Gene Ontology	GO:1902531	biological process	76	276	0.00217209
		cellular nitrogen compound metabolic process	Gene Ontology	GO:0034641	biological process	276	1330	0.00234927
		nucleic acid-templated transcription	Gene Ontology	GO:0097659	biological process	161	707	0.00234927
		RNA biosynthetic process	Gene Ontology	GO:0032774	biological process	161	707	0.00234927
		regulation of nucleobase-containing compound metabolic process	Gene Ontology	GO:0019219	biological process	166	735	0.00256004
		regulation of protein metabolic process	Gene Ontology	GO:0051246	biological process	130	548	0.00269913
		negative regulation of cellular metabolic process	Gene Ontology	GO:0031324	biological process	110	447	0.00287681
		regulation of RNA metabolic process	Gene Ontology	GO:0051252	biological process	159	702	0.00314511
		negative regulation of macromolecule metabolic process	Gene Ontology	GO:0010605	biological process	112	459	0.00323512
		nucleobase-containing compound biosynthetic process	Gene Ontology	GO:0034654	biological process	176	794	0.00339282
		regulation of cell motility	Gene Ontology	GO:2000145	biological process	43	130	0.00339282
		regulation of cellular macromolecule biosynthetic process	Gene Ontology	GO:2000112	biological process	166	741	0.00339282
		cell population proliferation	Gene Ontology	GO:0008283	biological process	96	380	0.00345039
		organic cyclic compound biosynthetic process	Gene Ontology	GO:1901362	biological process	185	843	0.00345039
		heterocycle biosynthetic process	Gene Ontology	GO:0018130	biological process	179	811	0.00345281
		regulation of transcription, DNA-templated	Gene Ontology	GO:0006355	biological process	150	658	0.00360464
		regulation of cell population proliferation	Gene Ontology	GO:0042127	biological process	81	307	0.00361308
		regulation of developmental process	Gene Ontology	GO:0050793	biological process	102	414	0.00452272
		positive regulation of cell communication	Gene Ontology	GO:0010647	biological process	79	300	0.00452444
		regulation of macromolecule biosynthetic process	Gene Ontology	GO:0010556	biological process	171	774	0.00455964
		aromatic compound biosynthetic process	Gene Ontology	GO:0019438	biological process	178	812	0.00463066
		negative regulation of nucleobase-containing compound metabolic process	Gene Ontology	GO:0045934	biological process	66	238	0.00463066
		regulation of nucleic acid-templated transcription	Gene Ontology	GO:1903506	biological process	152	674	0.00466244
		regulation of RNA biosynthetic process	Gene Ontology	GO:2001141	biological process	152	674	0.00466244
		positive regulation of signaling	Gene Ontology	GO:0023056	biological process	79	301	0.00470525
		positive regulation of signal transduction	Gene Ontology	GO:0009967	biological process	74	277	0.00476448
		organic cyclic compound metabolic process	Gene Ontology	GO:1901360	biological process	249	1201	0.00476448
		regulation of multicellular organismal process	Gene Ontology	GO:0051239	biological process	117	493	0.00500808
		regulation of response to external stimulus	Gene Ontology	GO:0032101	biological process	52	175	0.00542365
		cellular aromatic compound metabolic process	Gene Ontology	GO:0006725	biological process	240	1155	0.00542365
		inflammatory response	Gene Ontology	GO:0006954	biological process	41	126	0.00546218
		negative regulation of metabolic process	Gene Ontology	GO:0009892	biological process	118	500	0.00546218
		regulation of cellular component movement	Gene Ontology	GO:0051270	biological process	44	140	0.0059814
		phosphorylation	Gene Ontology	GO:0016310	biological process	114	481	0.0059814
		RNA metabolic process	Gene Ontology	GO:0016070	biological process	194	906	0.00607422
		nucleobase-containing compound metabolic process	Gene Ontology	GO:0006139	biological process	231	1110	0.00641724
		regulation of cellular biosynthetic process	Gene Ontology	GO:0031326	biological process	172	789	0.0066426
		negative regulation of RNA metabolic process	Gene Ontology	GO:0051253	biological process	62	224	0.0066426
		heterocycle metabolic process	Gene Ontology	GO:0046483	biological process	236	1139	0.00669776
		positive regulation of molecular function	Gene Ontology	GO:0044093	biological process	77	297	0.0069197
		multi-organism process	Gene Ontology	GO:0051704	biological process	107	448	0.00702914
		positive regulation of immune response	Gene Ontology	GO:0050778	biological process	32	90	0.00727977
		chemical homeostasis	Gene Ontology	GO:0048878	biological process	58	207	0.00783317
		regulation of biosynthetic process	Gene Ontology	GO:0009889	biological process	174	805	0.00835838
		protein phosphorylation	Gene Ontology	GO:0006468	biological process	95	390	0.00860867
		defense response to other organism	Gene Ontology	GO:0098542	biological process	56	199	0.00889073
		cellular developmental process	Gene Ontology	GO:0048869	biological process	162	742	0.00895576
		regulation of cell adhesion	Gene Ontology	GO:0030155	biological process	34	100	0.00895576
		response to chemical	Gene Ontology	GO:0042221	biological process	176	818	0.0090787
		regulation of cell migration	Gene Ontology	GO:0030334	biological process	39	122	0.00929021
		negative regulation of RNA biosynthetic process	Gene Ontology	GO:1902679	biological process	59	214	0.00933851
		negative regulation of nucleic acid-templated transcription	Gene Ontology	GO:1903507	biological process	59	214	0.00933851
		animal organ development	Gene Ontology	GO:0048513	biological process	137	610	0.00935502
		response to biotic stimulus	Gene Ontology	GO:0009607	biological process	67	254	0.0106307
		positive regulation of catalytic activity	Gene Ontology	GO:0043085	biological process	64	240	0.0108492
		protein modification process	Gene Ontology	GO:0036211	biological process	174	812	0.0108492
		cellular protein modification process	Gene Ontology	GO:0006464	biological process	174	812	0.0108492
		nucleic acid metabolic process	Gene Ontology	GO:0090304	biological process	209	1004	0.0109897
		immune response-regulating signaling pathway	Gene Ontology	GO:0002764	biological process	21	49	0.0109897
		activation of immune response	Gene Ontology	GO:0002253	biological process	23	57	0.0116124
		cell death	Gene Ontology	GO:0008219	biological process	87	355	0.0116124
		cellular homeostasis	Gene Ontology	GO:0019725	biological process	46	156	0.0116399
		multicellular organismal homeostasis	Gene Ontology	GO:0048871	biological process	25	65	0.0116922
		cellular chemical homeostasis	Gene Ontology	GO:0055082	biological process	40	129	0.0117169
		innate immune response	Gene Ontology	GO:0045087	biological process	40	129	0.0117169
		regulation of transcription by RNA polymerase II	Gene Ontology	GO:0006357	biological process	98	412	0.012136
		homeostatic process	Gene Ontology	GO:0042592	biological process	80	321	0.0122473
		transcription by RNA polymerase II	Gene Ontology	GO:0006366	biological process	102	433	0.0122473
		regulation of cellular protein metabolic process	Gene Ontology	GO:0032268	biological process	117	511	0.0122473
		negative regulation of transcription, DNA-templated	Gene Ontology	GO:0045892	biological process	57	209	0.0128565
		programmed cell death	Gene Ontology	GO:0012501	biological process	83	337	0.0128565
		apoptotic process	Gene Ontology	GO:0006915	biological process	82	332	0.0128565
		catabolic process	Gene Ontology	GO:0009056	biological process	107	460	0.0128565
		macromolecule modification	Gene Ontology	GO:0043412	biological process	179	845	0.0130145
		regulation of hydrolase activity	Gene Ontology	GO:0051336	biological process	62	234	0.0136446
		positive regulation of transport	Gene Ontology	GO:0051050	biological process	47	163	0.0139532
		negative regulation of developmental process	Gene Ontology	GO:0051093	biological process	45	154	0.0141469
		cell differentiation	Gene Ontology	GO:0030154	biological process	152	701	0.0142951
		anatomical structure formation involved in morphogenesis	Gene Ontology	GO:0048646	biological process	57	211	0.0147109
		leukocyte migration	Gene Ontology	GO:0050900	biological process	23	59	0.0150023
		regulation of cellular localization	Gene Ontology	GO:0060341	biological process	37	119	0.0162188
		response to other organism	Gene Ontology	GO:0051707	biological process	63	243	0.0185415
		anatomical structure morphogenesis	Gene Ontology	GO:0009653	biological process	107	467	0.0185415
		actin cytoskeleton organization	Gene Ontology	GO:0030036	biological process	34	107	0.0187305
		regulation of biological quality	Gene Ontology	GO:0065008	biological process	144	664	0.0187305
		organic substance transport	Gene Ontology	GO:0071702	biological process	107	468	0.0192975
		response to external biotic stimulus	Gene Ontology	GO:0043207	biological process	63	244	0.019514
		leukocyte cell-cell adhesion	Gene Ontology	GO:0007159	biological process	23	61	0.020319
		import into cell	Gene Ontology	GO:0098657	biological process	31	95	0.0211473
		positive regulation of multicellular organismal process	Gene Ontology	GO:0051240	biological process	69	275	0.0213494
		regulation of MAPK cascade	Gene Ontology	GO:0043408	biological process	39	131	0.0216866
		negative regulation of macromolecule biosynthetic process	Gene Ontology	GO:0010558	biological process	62	241	0.0223501
		peptidyl-tyrosine phosphorylation	Gene Ontology	GO:0018108	biological process	22	58	0.0234908
		peptidyl-tyrosine modification	Gene Ontology	GO:0018212	biological process	22	58	0.0234908
		regulation of cell death	Gene Ontology	GO:0010941	biological process	72	292	0.0240015
		organelle organization	Gene Ontology	GO:0006996	biological process	142	660	0.0245441
		tumor necrosis factor-mediated signaling pathway	Gene Ontology	GO:0033209	biological process	11	18	0.0254583
		regulation of cell differentiation	Gene Ontology	GO:0045595	biological process	71	288	0.0256825
		viral entry into host cell	Gene Ontology	GO:0046718	biological process	10	15	0.0259463
		regulation of protein complex assembly	Gene Ontology	GO:0043254	biological process	24	67	0.0259463
		positive regulation of macromolecule metabolic process	Gene Ontology	GO:0010604	biological process	133	614	0.0272078
		positive regulation of nitrogen compound metabolic process	Gene Ontology	GO:0051173	biological process	127	582	0.0274795
		signal transduction by protein phosphorylation	Gene Ontology	GO:0023014	biological process	45	162	0.0282265
		MAPK cascade	Gene Ontology	GO:0000165	biological process	42	148	0.0284826
		cellular catabolic process	Gene Ontology	GO:0044248	biological process	92	398	0.0290744
		apoptotic signaling pathway	Gene Ontology	GO:0097190	biological process	35	116	0.0290814
		regulation of protein modification process	Gene Ontology	GO:0031399	biological process	78	326	0.0293001
		proteolysis	Gene Ontology	GO:0006508	biological process	85	362	0.0293001
		organic substance catabolic process	Gene Ontology	GO:1901575	biological process	84	357	0.0295062
		negative regulation of gene expression	Gene Ontology	GO:0010629	biological process	70	286	0.0300265
		inorganic ion homeostasis	Gene Ontology	GO:0098771	biological process	34	112	0.0300265
		small GTPase mediated signal transduction	Gene Ontology	GO:0007264	biological process	34	112	0.0300265
		regulation of programmed cell death	Gene Ontology	GO:0043067	biological process	68	276	0.0300265
		Notch signaling pathway	Gene Ontology	GO:0007219	biological process	18	44	0.0300265
		negative regulation of cellular biosynthetic process	Gene Ontology	GO:0031327	biological process	63	251	0.0300265
		cellular ion homeostasis	Gene Ontology	GO:0006873	biological process	31	99	0.0309659
		membrane organization	Gene Ontology	GO:0061024	biological process	33	108	0.0310091
		nervous system development	Gene Ontology	GO:0007399	biological process	81	344	0.0328743
		entry into host cell	Gene Ontology	GO:0030260	biological process	10	16	0.033047
		entry into host	Gene Ontology	GO:0044409	biological process	10	16	0.033047
		regulation of leukocyte migration	Gene Ontology	GO:0002685	biological process	16	37	0.0330564
		regulation of protein stability	Gene Ontology	GO:0031647	biological process	17	41	0.0339796
		regulation of apoptotic process	Gene Ontology	GO:0042981	biological process	67	274	0.0351961
		macromolecule catabolic process	Gene Ontology	GO:0009057	biological process	57	224	0.0351961
		positive regulation of developmental process	Gene Ontology	GO:0051094	biological process	60	239	0.0352133
		nitrogen compound transport	Gene Ontology	GO:0071705	biological process	86	372	0.0357433
		regulation of intracellular transport	Gene Ontology	GO:0032386	biological process	24	70	0.0357433
		cellular localization	Gene Ontology	GO:0051641	biological process	90	393	0.0358155
		protein catabolic process	Gene Ontology	GO:0030163	biological process	45	166	0.0361704
		negative regulation of molecular function	Gene Ontology	GO:0044092	biological process	53	205	0.0365779
		positive regulation of apoptotic signaling pathway	Gene Ontology	GO:2001235	biological process	15	34	0.036807
		positive regulation of metabolic process	Gene Ontology	GO:0009893	biological process	141	667	0.0369449
		negative regulation of biosynthetic process	Gene Ontology	GO:0009890	biological process	63	255	0.0369449
		negative regulation of cellular macromolecule biosynthetic process	Gene Ontology	GO:2000113	biological process	59	235	0.0369449
		regulation of vesicle-mediated transport	Gene Ontology	GO:0060627	biological process	26	79	0.0369449
		regulation of cell-cell adhesion	Gene Ontology	GO:0022407	biological process	22	62	0.0371209
		metal ion homeostasis	Gene Ontology	GO:0055065	biological process	30	97	0.0383301
		cellular cation homeostasis	Gene Ontology	GO:0030003	biological process	30	97	0.0383301
		positive regulation of defense response	Gene Ontology	GO:0031349	biological process	20	54	0.0384669
		interaction with host	Gene Ontology	GO:0051701	biological process	13	27	0.038647
		negative regulation of response to stimulus	Gene Ontology	GO:0048585	biological process	60	241	0.0390738
		vesicle-mediated transport	Gene Ontology	GO:0016192	biological process	59	236	0.0390738
		cation homeostasis	Gene Ontology	GO:0055080	biological process	33	111	0.0396247
		negative regulation of cell differentiation	Gene Ontology	GO:0045596	biological process	36	125	0.0402618
		positive regulation of cell adhesion	Gene Ontology	GO:0045785	biological process	23	67	0.0407669
		tissue development	Gene Ontology	GO:0009888	biological process	82	355	0.0426486
		actin filament-based process	Gene Ontology	GO:0030029	biological process	35	121	0.0427245
		regulation of protein phosphorylation	Gene Ontology	GO:0001932	biological process	62	253	0.0442826
		cytoskeleton organization	Gene Ontology	GO:0007010	biological process	53	208	0.0442826
		cytokine-mediated signaling pathway	Gene Ontology	GO:0019221	biological process	34	117	0.0453252
		response to cytokine	Gene Ontology	GO:0034097	biological process	43	160	0.0472482
		regulation of phosphorus metabolic process	Gene Ontology	GO:0051174	biological process	73	311	0.0491109
		regulation of phosphate metabolic process	Gene Ontology	GO:0019220	biological process	73	311	0.0491109
		positive regulation of cellular metabolic process	Gene Ontology	GO:0031325	biological process	133	631	0.0491109
		positive regulation of cell cycle	Gene Ontology	GO:0045787	biological process	21	60	0.0491109
		regulation of peptide transport	Gene Ontology	GO:0090087	biological process	37	132	0.0492635
		cell activation	Gene Ontology	GO:0001775	biological process	49	190	0.0496887
		cellular anatomical entity	Gene Ontology	GO:0110165	cellular component	885	4192	2.61885e-14
		intracellular	Gene Ontology	GO:0005622	cellular component	625	2992	2.67402e-08
		membrane-bounded organelle	Gene Ontology	GO:0043227	cellular component	545	2558	5.31084e-08
		organelle	Gene Ontology	GO:0043226	cellular component	575	2735	7.77529e-08
		membrane	Gene Ontology	GO:0016020	cellular component	449	2057	2.24557e-07
		cytoplasm	Gene Ontology	GO:0005737	cellular component	447	2073	8.63615e-07
		vesicle	Gene Ontology	GO:0031982	cellular component	191	751	3.94428e-06
		intracellular organelle	Gene Ontology	GO:0043229	cellular component	500	2414	4.59198e-06
		extracellular region	Gene Ontology	GO:0005576	cellular component	232	969	6.93404e-06
		intracellular membrane-bounded organelle	Gene Ontology	GO:0043231	cellular component	435	2108	4.78957e-05
		extracellular exosome	Gene Ontology	GO:0070062	cellular component	145	564	7.37056e-05
		extracellular organelle	Gene Ontology	GO:0043230	cellular component	145	566	7.92855e-05
		extracellular vesicle	Gene Ontology	GO:1903561	cellular component	145	566	7.92855e-05
		extracellular space	Gene Ontology	GO:0005615	cellular component	192	804	7.92855e-05
		intrinsic component of membrane	Gene Ontology	GO:0031224	cellular component	303	1397	9.61613e-05
		cell periphery	Gene Ontology	GO:0071944	cellular component	207	893	0.000149013
		plasma membrane	Gene Ontology	GO:0005886	cellular component	202	873	0.000200771
		integral component of membrane	Gene Ontology	GO:0016021	cellular component	297	1382	0.000200771
		endomembrane system	Gene Ontology	GO:0012505	cellular component	158	680	0.00137406
		plasma membrane region	Gene Ontology	GO:0098590	cellular component	44	129	0.00187891
		side of membrane	Gene Ontology	GO:0098552	cellular component	30	75	0.00287693
		adherens junction	Gene Ontology	GO:0005912	cellular component	36	103	0.00466244
		anchoring junction	Gene Ontology	GO:0070161	cellular component	36	104	0.00520994
		cell-substrate junction	Gene Ontology	GO:0030055	cellular component	32	93	0.0106784
		cell-substrate adherens junction	Gene Ontology	GO:0005924	cellular component	32	93	0.0106784
		nucleus	Gene Ontology	GO:0005634	cellular component	277	1387	0.0121873
		focal adhesion	Gene Ontology	GO:0005925	cellular component	31	92	0.0147902
		bounding membrane of organelle	Gene Ontology	GO:0098588	cellular component	63	242	0.0171475
		cytosol	Gene Ontology	GO:0005829	cellular component	85	353	0.0183569
		intrinsic component of plasma membrane	Gene Ontology	GO:0031226	cellular component	70	278	0.0188241
		external side of plasma membrane	Gene Ontology	GO:0009897	cellular component	19	45	0.0195041
		polymeric cytoskeletal fiber	Gene Ontology	GO:0099513	cellular component	30	91	0.0219229
		cell surface	Gene Ontology	GO:0009986	cellular component	38	127	0.0228912
		cell-cell junction	Gene Ontology	GO:0005911	cellular component	28	83	0.0234908
		whole membrane	Gene Ontology	GO:0098805	cellular component	55	211	0.0296327
		integral component of plasma membrane	Gene Ontology	GO:0005887	cellular component	66	268	0.0334407
		supramolecular fiber	Gene Ontology	GO:0099512	cellular component	38	132	0.034046
		supramolecular polymer	Gene Ontology	GO:0099081	cellular component	38	132	0.034046
		protein-containing complex	Gene Ontology	GO:0032991	cellular component	198	991	0.0484725
		binding	Gene Ontology	GO:0005488	molecular function	599	2730	9.73064e-11
		protein binding	Gene Ontology	GO:0005515	molecular function	304	1304	8.84382e-07
		catalytic activity	Gene Ontology	GO:0003824	molecular function	383	1787	1.11339e-05
		ion binding	Gene Ontology	GO:0043167	molecular function	288	1340	0.000256692
		hydrolase activity	Gene Ontology	GO:0016787	molecular function	184	787	0.000287315
		enzyme regulator activity	Gene Ontology	GO:0030234	molecular function	62	215	0.00329319
		anion binding	Gene Ontology	GO:0043168	molecular function	147	645	0.00421225
		carbohydrate derivative binding	Gene Ontology	GO:0097367	molecular function	121	513	0.00483675
		catalytic activity, acting on a protein	Gene Ontology	GO:0140096	molecular function	165	746	0.00525844
		molecular function regulator	Gene Ontology	GO:0098772	molecular function	103	424	0.00574167
		signaling receptor binding	Gene Ontology	GO:0005102	molecular function	85	343	0.0106307
		purine nucleotide binding	Gene Ontology	GO:0017076	molecular function	107	456	0.0108492
		purine ribonucleoside triphosphate binding	Gene Ontology	GO:0035639	molecular function	103	439	0.0128565
		purine ribonucleotide binding	Gene Ontology	GO:0032555	molecular function	106	455	0.012954
		enzyme binding	Gene Ontology	GO:0019899	molecular function	88	364	0.0140889
		ribonucleotide binding	Gene Ontology	GO:0032553	molecular function	107	462	0.0141469
		calcium ion binding	Gene Ontology	GO:0005509	molecular function	45	156	0.0171475
		phosphoric ester hydrolase activity	Gene Ontology	GO:0042578	molecular function	38	125	0.0188276
		organic cyclic compound binding	Gene Ontology	GO:0097159	molecular function	255	1281	0.0206859
		cytoskeletal protein binding	Gene Ontology	GO:0008092	molecular function	45	160	0.0240015
		small molecule binding	Gene Ontology	GO:0036094	molecular function	143	667	0.0259463
		transferase activity, transferring phosphorus-containing groups	Gene Ontology	GO:0016772	molecular function	87	370	0.0259463
		heterocyclic compound binding	Gene Ontology	GO:1901363	molecular function	248	1253	0.0288978
		cation binding	Gene Ontology	GO:0043169	molecular function	171	824	0.0297958
		nucleotide binding	Gene Ontology	GO:0000166	molecular function	124	569	0.03016
		nucleoside phosphate binding	Gene Ontology	GO:1901265	molecular function	124	569	0.03016
		metal ion binding	Gene Ontology	GO:0046872	molecular function	167	803	0.03016
		pyrophosphatase activity	Gene Ontology	GO:0016462	molecular function	55	212	0.0309659
		kinase activity	Gene Ontology	GO:0016301	molecular function	77	323	0.0319921
		lipid binding	Gene Ontology	GO:0008289	molecular function	40	141	0.0333056
		hydrolase activity, acting on acid anhydrides, in phosphorus-containing anhydrides	Gene Ontology	GO:0016818	molecular function	55	214	0.0351468
		hydrolase activity, acting on acid anhydrides	Gene Ontology	GO:0016817	molecular function	55	214	0.0351468
		hydrolase activity, acting on ester bonds	Gene Ontology	GO:0016788	molecular function	58	229	0.0351961
		nucleoside-triphosphatase activity	Gene Ontology	GO:0017111	molecular function	53	207	0.0411832
		enzyme activator activity	Gene Ontology	GO:0008047	molecular function	24	72	0.0445705
		protein domain specific binding	Gene Ontology	GO:0019904	molecular function	30	99	0.0469359
	H3
		cellular process	Gene Ontology	GO:0009987	biological process	502	3547	2.52974e-12
		primary metabolic process	Gene Ontology	GO:0044238	biological process	344	2331	2.65681e-09
		organic substance metabolic process	Gene Ontology	GO:0071704	biological process	355	2445	5.30122e-09
		cellular metabolic process	Gene Ontology	GO:0044237	biological process	345	2399	2.41196e-08
		metabolic process	Gene Ontology	GO:0008152	biological process	376	2684	4.14455e-08
		nitrogen compound metabolic process	Gene Ontology	GO:0006807	biological process	317	2204	1.55855e-07
		macromolecule metabolic process	Gene Ontology	GO:0043170	biological process	297	2044	2.11334e-07
		biological regulation	Gene Ontology	GO:0065007	biological process	355	2570	4.55884e-07
		response to stimulus	Gene Ontology	GO:0050896	biological process	261	1764	4.98372e-07
		cellular macromolecule metabolic process	Gene Ontology	GO:0044260	biological process	256	1741	1.12115e-06
		positive regulation of biological process	Gene Ontology	GO:0048518	biological process	175	1109	6.90866e-06
		regulation of biological process	Gene Ontology	GO:0050789	biological process	324	2389	1.25094e-05
		regulation of response to stimulus	Gene Ontology	GO:0048583	biological process	117	666	1.32726e-05
		organonitrogen compound metabolic process	Gene Ontology	GO:1901564	biological process	221	1512	1.9396e-05
		biological adhesion	Gene Ontology	GO:0022610	biological process	49	195	2.37901e-05
		cell adhesion	Gene Ontology	GO:0007155	biological process	48	192	3.32232e-05
		regulation of cellular process	Gene Ontology	GO:0050794	biological process	306	2263	3.32232e-05
		protein metabolic process	Gene Ontology	GO:0019538	biological process	191	1279	3.68739e-05
		cell communication	Gene Ontology	GO:0007154	biological process	190	1308	0.000205654
		response to stress	Gene Ontology	GO:0006950	biological process	114	692	0.000234991
		cell-cell adhesion	Gene Ontology	GO:0098609	biological process	31	107	0.000316574
		positive regulation of response to stimulus	Gene Ontology	GO:0048584	biological process	72	381	0.00035312
		biosynthetic process	Gene Ontology	GO:0009058	biological process	184	1275	0.000368733
		signaling	Gene Ontology	GO:0023052	biological process	186	1296	0.000420952
		regulation of signal transduction	Gene Ontology	GO:0009966	biological process	87	496	0.000420952
		phosphate-containing compound metabolic process	Gene Ontology	GO:0006796	biological process	109	666	0.000420952
		signal transduction	Gene Ontology	GO:0007165	biological process	178	1230	0.000420952
		regulation of signaling	Gene Ontology	GO:0023051	biological process	93	545	0.000491378
		positive regulation of cellular process	Gene Ontology	GO:0048522	biological process	150	1001	0.000491378
		cellular protein metabolic process	Gene Ontology	GO:0044267	biological process	162	1103	0.000532275
		phosphorus metabolic process	Gene Ontology	GO:0006793	biological process	109	672	0.000532275
		cellular response to stimulus	Gene Ontology	GO:0051716	biological process	210	1512	0.000548094
		regulation of cell communication	Gene Ontology	GO:0010646	biological process	92	542	0.000594593
		cellular biosynthetic process	Gene Ontology	GO:0044249	biological process	176	1225	0.000596696
		organic substance biosynthetic process	Gene Ontology	GO:1901576	biological process	179	1251	0.000599588
		intracellular signal transduction	Gene Ontology	GO:0035556	biological process	84	492	0.00110922
		localization	Gene Ontology	GO:0051179	biological process	168	1181	0.0014208
		positive regulation of immune system process	Gene Ontology	GO:0002684	biological process	37	159	0.00155027
		cellular nitrogen compound metabolic process	Gene Ontology	GO:0034641	biological process	185	1330	0.00157409
		cell surface receptor signaling pathway	Gene Ontology	GO:0007166	biological process	86	516	0.00171913
		regulation of protein metabolic process	Gene Ontology	GO:0051246	biological process	90	548	0.00177674
		phosphorylation	Gene Ontology	GO:0016310	biological process	81	481	0.00209894
		immune system process	Gene Ontology	GO:0002376	biological process	80	475	0.00230371
		regulation of immune system process	Gene Ontology	GO:0002682	biological process	47	233	0.00268301
		regulation of catalytic activity	Gene Ontology	GO:0050790	biological process	74	432	0.00272573
		regulation of cell population proliferation	Gene Ontology	GO:0042127	biological process	57	307	0.00317435
		regulation of molecular function	Gene Ontology	GO:0065009	biological process	105	681	0.00338126
		regulation of response to stress	Gene Ontology	GO:0080134	biological process	45	224	0.00392896
		regulation of intracellular signal transduction	Gene Ontology	GO:1902531	biological process	52	276	0.00454092
		regulation of primary metabolic process	Gene Ontology	GO:0080090	biological process	162	1166	0.00469369
		programmed cell death	Gene Ontology	GO:0012501	biological process	60	337	0.00514547
		regulation of macromolecule metabolic process	Gene Ontology	GO:0060255	biological process	164	1188	0.00549376
		regulation of multicellular organismal development	Gene Ontology	GO:2000026	biological process	56	309	0.00570482
		apoptotic process	Gene Ontology	GO:0006915	biological process	59	332	0.00590213
		cell death	Gene Ontology	GO:0008219	biological process	62	355	0.00598517
		apoptotic signaling pathway	Gene Ontology	GO:0097190	biological process	28	116	0.00657988
		immune response	Gene Ontology	GO:0006955	biological process	51	275	0.00660425
		cell population proliferation	Gene Ontology	GO:0008283	biological process	65	380	0.00660425
		cell activation	Gene Ontology	GO:0001775	biological process	39	190	0.0068163
		regulation of nitrogen compound metabolic process	Gene Ontology	GO:0051171	biological process	157	1139	0.00744187
		regulation of metabolic process	Gene Ontology	GO:0019222	biological process	175	1295	0.00744187
		regulation of developmental process	Gene Ontology	GO:0050793	biological process	69	414	0.00763122
		positive regulation of signaling	Gene Ontology	GO:0023056	biological process	54	301	0.00808116
		regulation of biological quality	Gene Ontology	GO:0065008	biological process	100	664	0.00844315
		nucleobase-containing compound metabolic process	Gene Ontology	GO:0006139	biological process	153	1110	0.00844315
		cellular macromolecule biosynthetic process	Gene Ontology	GO:0034645	biological process	137	975	0.00886741
		cellular aromatic compound metabolic process	Gene Ontology	GO:0006725	biological process	158	1155	0.00886741
		heterocycle metabolic process	Gene Ontology	GO:0046483	biological process	156	1139	0.00918558
		macromolecule biosynthetic process	Gene Ontology	GO:0009059	biological process	141	1011	0.00934185
		gene expression	Gene Ontology	GO:0010467	biological process	151	1099	0.0100788
		protein phosphorylation	Gene Ontology	GO:0006468	biological process	65	390	0.010495
		regulation of cellular metabolic process	Gene Ontology	GO:0031323	biological process	165	1224	0.0107942
		anatomical structure development	Gene Ontology	GO:0048856	biological process	140	1009	0.0107968
		positive regulation of cell communication	Gene Ontology	GO:0010647	biological process	53	300	0.0107968
		leukocyte cell-cell adhesion	Gene Ontology	GO:0007159	biological process	18	61	0.0108938
		cell junction	Gene Ontology	GO:0030054	biological process	39	198	0.0108938
		cellular nitrogen compound biosynthetic process	Gene Ontology	GO:0044271	biological process	138	993	0.0109266
		regulation of cellular protein metabolic process	Gene Ontology	GO:0032268	biological process	80	511	0.0109266
		organic cyclic compound metabolic process	Gene Ontology	GO:1901360	biological process	162	1201	0.0111293
		nucleic acid metabolic process	Gene Ontology	GO:0090304	biological process	139	1004	0.0116327
		cellular developmental process	Gene Ontology	GO:0048869	biological process	108	742	0.0116327
		regulation of cell-cell adhesion	Gene Ontology	GO:0022407	biological process	18	62	0.0120147
		positive regulation of cell population proliferation	Gene Ontology	GO:0008284	biological process	35	172	0.0122428
		macromolecule modification	Gene Ontology	GO:0043412	biological process	120	845	0.0123819
		multicellular organism development	Gene Ontology	GO:0007275	biological process	125	891	0.0142309
		leukocyte activation	Gene Ontology	GO:0045321	biological process	33	160	0.0142657
		lymphocyte activation	Gene Ontology	GO:0046649	biological process	30	140	0.0147906
		negative regulation of biological process	Gene Ontology	GO:0048519	biological process	127	910	0.0148575
		regulation of cell death	Gene Ontology	GO:0010941	biological process	51	292	0.0151327
		positive regulation of signal transduction	Gene Ontology	GO:0009967	biological process	49	277	0.0151327
		regulation of lymphocyte activation	Gene Ontology	GO:0051249	biological process	20	76	0.015327
		regulation of localization	Gene Ontology	GO:0032879	biological process	71	449	0.0161108
		developmental process	Gene Ontology	GO:0032502	biological process	148	1094	0.0161108
		establishment of localization	Gene Ontology	GO:0051234	biological process	132	958	0.0170737
		regulation of cell activation	Gene Ontology	GO:0050865	biological process	23	96	0.0174177
		system development	Gene Ontology	GO:0048731	biological process	114	806	0.0175994
		positive regulation of macromolecule metabolic process	Gene Ontology	GO:0010604	biological process	91	614	0.0176207
		regulation of apoptotic process	Gene Ontology	GO:0042981	biological process	48	274	0.0190253
		positive regulation of metabolic process	Gene Ontology	GO:0009893	biological process	97	667	0.0198405
		positive regulation of multicellular organismal process	Gene Ontology	GO:0051240	biological process	48	275	0.0199477
		regulation of programmed cell death	Gene Ontology	GO:0043067	biological process	48	276	0.0202205
		cellular protein modification process	Gene Ontology	GO:0006464	biological process	114	812	0.0202205
		protein modification process	Gene Ontology	GO:0036211	biological process	114	812	0.0202205
		positive regulation of cell adhesion	Gene Ontology	GO:0045785	biological process	18	67	0.0202205
		positive regulation of developmental process	Gene Ontology	GO:0051094	biological process	43	239	0.0206279
		regulation of intracellular protein transport	Gene Ontology	GO:0033157	biological process	15	50	0.0213137
		regulation of leukocyte cell-cell adhesion	Gene Ontology	GO:1903037	biological process	15	50	0.0213137
		transport	Gene Ontology	GO:0006810	biological process	129	943	0.0213714
		regulation of cell adhesion	Gene Ontology	GO:0030155	biological process	23	100	0.023524
		regulation of multicellular organismal process	Gene Ontology	GO:0051239	biological process	75	493	0.0242579
		MAPK cascade	Gene Ontology	GO:0000165	biological process	30	148	0.0247773
		regulation of cell differentiation	Gene Ontology	GO:0045595	biological process	49	288	0.0250244
		negative regulation of cellular process	Gene Ontology	GO:0048523	biological process	114	820	0.0252819
		response to organic substance	Gene Ontology	GO:0010033	biological process	79	527	0.0252819
		animal organ development	Gene Ontology	GO:0048513	biological process	89	610	0.0257
		cellular component organization	Gene Ontology	GO:0016043	biological process	141	1054	0.0258886
		regulation of locomotion	Gene Ontology	GO:0040012	biological process	29	142	0.0260579
		dephosphorylation	Gene Ontology	GO:0016311	biological process	24	108	0.0260579
		response to external stimulus	Gene Ontology	GO:0009605	biological process	68	440	0.0276071
		cellular lipid metabolic process	Gene Ontology	GO:0044255	biological process	39	216	0.0299179
		regulation of apoptotic signaling pathway	Gene Ontology	GO:2001233	biological process	19	77	0.0299179
		regulation of leukocyte activation	Gene Ontology	GO:0002694	biological process	21	90	0.0301792
		positive regulation of nitrogen compound metabolic process	Gene Ontology	GO:0051173	biological process	85	582	0.0301792
		positive regulation of growth	Gene Ontology	GO:0045927	biological process	15	53	0.0304358
		regulation of cell cycle	Gene Ontology	GO:0051726	biological process	36	195	0.0309777
		heterocycle biosynthetic process	Gene Ontology	GO:0018130	biological process	112	811	0.0309777
		nucleobase-containing compound biosynthetic process	Gene Ontology	GO:0034654	biological process	110	794	0.0309777
		RNA metabolic process	Gene Ontology	GO:0016070	biological process	123	906	0.0311722
		regulation of MAPK cascade	Gene Ontology	GO:0043408	biological process	27	131	0.0312097
		aromatic compound biosynthetic process	Gene Ontology	GO:0019438	biological process	112	812	0.0315049
		cellular component organization or biogenesis	Gene Ontology	GO:0071840	biological process	146	1108	0.0324216
		negative regulation of response to stimulus	Gene Ontology	GO:0048585	biological process	42	241	0.0330288
		locomotion	Gene Ontology	GO:0040011	biological process	48	287	0.0331412
		hematopoietic or lymphoid organ development	Gene Ontology	GO:0048534	biological process	33	175	0.0343464
		regulation of cell cycle process	Gene Ontology	GO:0010564	biological process	23	105	0.0343464
		positive regulation of cell division	Gene Ontology	GO:0051781	biological process	8	17	0.0344958
		negative regulation of molecular function	Gene Ontology	GO:0044092	biological process	37	205	0.0357177
		organic cyclic compound biosynthetic process	Gene Ontology	GO:1901362	biological process	115	843	0.0364207
		response to wounding	Gene Ontology	GO:0009611	biological process	20	86	0.0366439
		positive regulation of cellular metabolic process	Gene Ontology	GO:0031325	biological process	90	631	0.0372325
		signal transduction by protein phosphorylation	Gene Ontology	GO:0023014	biological process	31	162	0.0372958
		homeostatic process	Gene Ontology	GO:0042592	biological process	52	321	0.0372999
		regulation of immune response	Gene Ontology	GO:0050776	biological process	24	113	0.0372999
		proteolysis	Gene Ontology	GO:0006508	biological process	57	362	0.0399761
		cell differentiation	Gene Ontology	GO:0030154	biological process	98	701	0.0399761
		catabolic process	Gene Ontology	GO:0009056	biological process	69	460	0.041584
		positive regulation of lymphocyte activation	Gene Ontology	GO:0051251	biological process	14	50	0.041584
		cellular response to organic substance	Gene Ontology	GO:0071310	biological process	66	436	0.0418803
		regulation of transport	Gene Ontology	GO:0051049	biological process	52	324	0.0424269
		regulation of proteolysis	Gene Ontology	GO:0030162	biological process	29	150	0.0430091
		tRNA processing	Gene Ontology	GO:0008033	biological process	10	28	0.0430091
		organic substance catabolic process	Gene Ontology	GO:1901575	biological process	56	357	0.0448088
		cellular catabolic process	Gene Ontology	GO:0044248	biological process	61	398	0.045973
		mitotic cell cycle	Gene Ontology	GO:0000278	biological process	27	137	0.0463484
		regulation of intracellular transport	Gene Ontology	GO:0032386	biological process	17	70	0.0488127
		regulation of hydrolase activity	Gene Ontology	GO:0051336	biological process	40	234	0.0488127
		cellular anatomical entity	Gene Ontology	GO:0110165	cellular component	565	4192	4.01952e-11
		intracellular	Gene Ontology	GO:0005622	cellular component	414	2992	1.78581e-08
		organelle	Gene Ontology	GO:0043226	cellular component	374	2735	4.55884e-07
		cytoplasm	Gene Ontology	GO:0005737	cellular component	298	2073	4.55884e-07
		membrane-bounded organelle	Gene Ontology	GO:0043227	cellular component	353	2558	4.98372e-07
		intracellular organelle	Gene Ontology	GO:0043229	cellular component	324	2414	2.65936e-05
		intracellular membrane-bounded organelle	Gene Ontology	GO:0043231	cellular component	282	2108	0.000234991
		plasma membrane region	Gene Ontology	GO:0098590	cellular component	33	129	0.00094194
		membrane	Gene Ontology	GO:0016020	cellular component	270	2057	0.000957486
		extracellular region	Gene Ontology	GO:0005576	cellular component	137	969	0.00750098
		extracellular exosome	Gene Ontology	GO:0070062	cellular component	87	564	0.010427
		extracellular space	Gene Ontology	GO:0005615	cellular component	116	804	0.0107697
		extracellular organelle	Gene Ontology	GO:0043230	cellular component	87	566	0.0107942
		extracellular vesicle	Gene Ontology	GO:1903561	cellular component	87	566	0.0107942
		vesicle	Gene Ontology	GO:0031982	cellular component	109	751	0.0118673
		mitochondrion	Gene Ontology	GO:0005739	cellular component	67	420	0.0177734
		non-membrane-bounded organelle	Gene Ontology	GO:0043228	cellular component	106	744	0.0202205
		intracellular non-membrane-bounded organelle	Gene Ontology	GO:0043232	cellular component	106	744	0.0202205
		microvillus	Gene Ontology	GO:0005902	cellular component	6	8	0.0282455
		cell projection membrane	Gene Ontology	GO:0031253	cellular component	12	36	0.0301792
		plasma membrane	Gene Ontology	GO:0005886	cellular component	118	873	0.0404662
		RNA polymerase I complex	Gene Ontology	GO:0005736	cellular component	5	6	0.0449411
		adherens junction	Gene Ontology	GO:0005912	cellular component	22	103	0.0488127
		binding	Gene Ontology	GO:0005488	molecular function	376	2730	2.11334e-07
		catalytic activity	Gene Ontology	GO:0003824	molecular function	259	1787	2.7825e-06
		ion binding	Gene Ontology	GO:0043167	molecular function	193	1340	0.000249555
		carbohydrate derivative binding	Gene Ontology	GO:0097367	molecular function	88	513	0.000621667
		protein binding	Gene Ontology	GO:0005515	molecular function	183	1304	0.00119226
		transferase activity, transferring phosphorus-containing groups	Gene Ontology	GO:0016772	molecular function	67	370	0.00157409
		hydrolase activity	Gene Ontology	GO:0016787	molecular function	118	787	0.00338126
		anion binding	Gene Ontology	GO:0043168	molecular function	100	645	0.00412898
		molecular function regulator	Gene Ontology	GO:0098772	molecular function	71	424	0.00598517
		catalytic activity, acting on a protein	Gene Ontology	GO:0140096	molecular function	109	746	0.0107942
		ribonucleotide binding	Gene Ontology	GO:0032553	molecular function	73	462	0.0145684
		nucleotidyltransferase activity	Gene Ontology	GO:0016779	molecular function	13	37	0.0170737
		transferase activity	Gene Ontology	GO:0016740	molecular function	105	730	0.0175761
		enzyme regulator activity	Gene Ontology	GO:0030234	molecular function	40	215	0.0194657
		purine ribonucleotide binding	Gene Ontology	GO:0032555	molecular function	71	455	0.0202205
		adenyl ribonucleotide binding	Gene Ontology	GO:0032559	molecular function	57	345	0.0202205
		purine nucleotide binding	Gene Ontology	GO:0017076	molecular function	71	456	0.0202205
		adenyl nucleotide binding	Gene Ontology	GO:0030554	molecular function	57	346	0.0208718
		kinase activity	Gene Ontology	GO:0016301	molecular function	54	323	0.021089
		cell adhesion molecule binding	Gene Ontology	GO:0050839	molecular function	12	34	0.0225038
		phosphotransferase activity, alcohol group as acceptor	Gene Ontology	GO:0016773	molecular function	50	299	0.029307
		protein serine/threonine phosphatase activity	Gene Ontology	GO:0004722	molecular function	7	12	0.0299266
		phosphatase activity	Gene Ontology	GO:0016791	molecular function	22	99	0.0363985
		catalytic activity, acting on RNA	Gene Ontology	GO:0140098	molecular function	19	81	0.041584
		RNA polymerase I activity	Gene Ontology	GO:0001054	molecular function	5	6	0.0449411
		purine ribonucleoside triphosphate binding	Gene Ontology	GO:0035639	molecular function	66	439	0.0463484
		signaling receptor binding	Gene Ontology	GO:0005102	molecular function	54	343	0.0482471
	H4
		cellular process	Gene Ontology	GO:0009987	biological process	493	3547	0.000139222
		response to stimulus	Gene Ontology	GO:0050896	biological process	271	1764	0.000196691
		cell communication	Gene Ontology	GO:0007154	biological process	210	1308	0.000325388
		localization	Gene Ontology	GO:0051179	biological process	192	1181	0.000439449
		positive regulation of biological process	Gene Ontology	GO:0048518	biological process	182	1109	0.000439449
		biological regulation	Gene Ontology	GO:0065007	biological process	368	2570	0.000439449
		signaling	Gene Ontology	GO:0023052	biological process	206	1296	0.000525246
		establishment of localization	Gene Ontology	GO:0051234	biological process	159	958	0.00100568
		cellular response to stimulus	Gene Ontology	GO:0051716	biological process	231	1512	0.00113573
		regulation of biological process	Gene Ontology	GO:0050789	biological process	341	2389	0.00113573
		transport	Gene Ontology	GO:0006810	biological process	156	943	0.00116378
		positive regulation of response to stimulus	Gene Ontology	GO:0048584	biological process	77	381	0.00116378
		regulation of cellular process	Gene Ontology	GO:0050794	biological process	324	2263	0.0014316
		signal transduction	Gene Ontology	GO:0007165	biological process	193	1230	0.00147415
		positive regulation of cellular process	Gene Ontology	GO:0048522	biological process	162	1001	0.0018594
		intracellular signal transduction	Gene Ontology	GO:0035556	biological process	92	492	0.0018594
		positive regulation of cell communication	Gene Ontology	GO:0010647	biological process	62	300	0.00431942
		positive regulation of signaling	Gene Ontology	GO:0023056	biological process	62	301	0.00451361
		cell surface receptor signaling pathway	Gene Ontology	GO:0007166	biological process	93	516	0.00507451
		positive regulation of signal transduction	Gene Ontology	GO:0009967	biological process	58	277	0.00507451
		negative regulation of biological process	Gene Ontology	GO:0048519	biological process	145	910	0.00836749
		phosphate-containing compound metabolic process	Gene Ontology	GO:0006796	biological process	111	666	0.0120574
		regulation of localization	Gene Ontology	GO:0032879	biological process	81	449	0.0120574
		nitrogen compound metabolic process	Gene Ontology	GO:0006807	biological process	306	2204	0.0125448
		metabolic process	Gene Ontology	GO:0008152	biological process	364	2684	0.0127382
		organonitrogen compound metabolic process	Gene Ontology	GO:1901564	biological process	220	1512	0.0131329
		phosphorus metabolic process	Gene Ontology	GO:0006793	biological process	111	672	0.014011
		cellular macromolecule metabolic process	Gene Ontology	GO:0044260	biological process	248	1741	0.014011
		protein metabolic process	Gene Ontology	GO:0019538	biological process	190	1279	0.014011
		regulation of response to stimulus	Gene Ontology	GO:0048583	biological process	110	666	0.014011
		regulation of molecular function	Gene Ontology	GO:0065009	biological process	112	681	0.014011
		primary metabolic process	Gene Ontology	GO:0044238	biological process	320	2331	0.0142462
		anatomical structure development	Gene Ontology	GO:0048856	biological process	155	1009	0.0142462
		negative regulation of cellular process	Gene Ontology	GO:0048523	biological process	130	820	0.0154234
		regulation of signal transduction	Gene Ontology	GO:0009966	biological process	86	496	0.0171131
		response to organic substance	Gene Ontology	GO:0010033	biological process	90	527	0.0185023
		regulation of cell communication	Gene Ontology	GO:0010646	biological process	92	542	0.0185023
		macromolecule metabolic process	Gene Ontology	GO:0043170	biological process	283	2044	0.02004
		regulation of signaling	Gene Ontology	GO:0023051	biological process	92	545	0.0208045
		cell differentiation	Gene Ontology	GO:0030154	biological process	113	701	0.0208045
		organic substance metabolic process	Gene Ontology	GO:0071704	biological process	331	2445	0.0219064
		cell junction	Gene Ontology	GO:0030054	biological process	42	198	0.0219064
		immune system process	Gene Ontology	GO:0002376	biological process	82	475	0.0219064
		regulation of catalytic activity	Gene Ontology	GO:0050790	biological process	76	432	0.0219064
		organic substance transport	Gene Ontology	GO:0071702	biological process	81	468	0.0219064
		cellular response to chemical stimulus	Gene Ontology	GO:0070887	biological process	91	541	0.0219064
		positive regulation of developmental process	Gene Ontology	GO:0051094	biological process	48	239	0.0231998
		regulation of immune system process	Gene Ontology	GO:0002682	biological process	47	233	0.024134
		cellular metabolic process	Gene Ontology	GO:0044237	biological process	324	2399	0.0251362
		cellular response to organic substance	Gene Ontology	GO:0071310	biological process	76	436	0.0251362
		biological adhesion	Gene Ontology	GO:0022610	biological process	41	195	0.0259418
		phosphorylation	Gene Ontology	GO:0016310	biological process	82	481	0.0262215
		cellular developmental process	Gene Ontology	GO:0048869	biological process	117	742	0.0262215
		developmental process	Gene Ontology	GO:0032502	biological process	162	1094	0.0302523
		cell adhesion	Gene Ontology	GO:0007155	biological process	40	192	0.0327288
		gene expression	Gene Ontology	GO:0010467	biological process	162	1099	0.0336315
		regulation of transport	Gene Ontology	GO:0051049	biological process	59	324	0.0374497
		regulation of response to external stimulus	Gene Ontology	GO:0032101	biological process	37	175	0.0381662
		positive regulation of molecular function	Gene Ontology	GO:0044093	biological process	55	297	0.0388228
		protein phosphorylation	Gene Ontology	GO:0006468	biological process	68	390	0.0401734
		nitrogen compound transport	Gene Ontology	GO:0071705	biological process	65	372	0.0481083
		positive regulation of immune system process	Gene Ontology	GO:0002684	biological process	34	159	0.0481083
		positive regulation of response to external stimulus	Gene Ontology	GO:0032103	biological process	22	85	0.0484111
		membrane	Gene Ontology	GO:0016020	cellular component	317	2057	7.35992e-05
		intrinsic component of membrane	Gene Ontology	GO:0031224	cellular component	226	1397	0.000121727
		integral component of membrane	Gene Ontology	GO:0016021	cellular component	224	1382	0.000121727
		cellular anatomical entity	Gene Ontology	GO:0110165	cellular component	571	4192	0.000121727
		plasma membrane	Gene Ontology	GO:0005886	cellular component	141	873	0.00645858
		intracellular	Gene Ontology	GO:0005622	cellular component	403	2992	0.00989654
		cell periphery	Gene Ontology	GO:0071944	cellular component	141	893	0.0125448
		plasma membrane region	Gene Ontology	GO:0098590	cellular component	31	129	0.0219064
		organelle	Gene Ontology	GO:0043226	cellular component	364	2735	0.0259584
		membrane-bounded organelle	Gene Ontology	GO:0043227	cellular component	341	2558	0.0336315
		cell-cell junction	Gene Ontology	GO:0005911	cellular component	22	83	0.0397558
		binding	Gene Ontology	GO:0005488	molecular function	397	2730	0.000121727
		protein binding	Gene Ontology	GO:0005515	molecular function	206	1304	0.000704785
		catalytic activity	Gene Ontology	GO:0003824	molecular function	257	1787	0.00836749
		transferase activity, transferring phosphorus-containing groups	Gene Ontology	GO:0016772	molecular function	70	370	0.0114229
		catalytic activity, acting on a protein	Gene Ontology	GO:0140096	molecular function	122	746	0.0116419
		kinase activity	Gene Ontology	GO:0016301	molecular function	62	323	0.0142462
		anion binding	Gene Ontology	GO:0043168	molecular function	106	645	0.0185023
		carbohydrate derivative binding	Gene Ontology	GO:0097367	molecular function	87	513	0.0231259
		ion binding	Gene Ontology	GO:0043167	molecular function	194	1340	0.0251362
		phosphotransferase activity, alcohol group as acceptor	Gene Ontology	GO:0016773	molecular function	56	299	0.0306351
		protein kinase activity	Gene Ontology	GO:0004672	molecular function	51	266	0.0328528
		protein serine/threonine kinase activity	Gene Ontology	GO:0004674	molecular function	35	160	0.0328528
		signaling receptor binding	Gene Ontology	GO:0005102	molecular function	61	343	0.0479595
		transferase activity	Gene Ontology	GO:0016740	molecular function	113	730	0.0481083
	H5
		response to stimulus	Gene Ontology	GO:0050896	biological process	455	1764	6.10779e-11
		cellular process	Gene Ontology	GO:0009987	biological process	796	3547	1.05629e-09
		response to stress	Gene Ontology	GO:0006950	biological process	204	692	1.17468e-07
		cellular response to stimulus	Gene Ontology	GO:0051716	biological process	379	1512	1.17468e-07
		regulation of response to stimulus	Gene Ontology	GO:0048583	biological process	196	666	2.31182e-07
		positive regulation of biological process	Gene Ontology	GO:0048518	biological process	292	1109	2.31182e-07
		biological regulation	Gene Ontology	GO:0065007	biological process	580	2570	9.68505e-07
		metabolic process	Gene Ontology	GO:0008152	biological process	598	2684	2.54913e-06
		cell communication	Gene Ontology	GO:0007154	biological process	324	1308	4.06911e-06
		positive regulation of cellular process	Gene Ontology	GO:0048522	biological process	260	1001	4.09078e-06
		negative regulation of biological process	Gene Ontology	GO:0048519	biological process	240	910	4.46826e-06
		regulation of cellular process	Gene Ontology	GO:0050794	biological process	512	2263	5.74615e-06
		primary metabolic process	Gene Ontology	GO:0044238	biological process	525	2331	5.76981e-06
		nitrogen compound metabolic process	Gene Ontology	GO:0006807	biological process	500	2204	5.94979e-06
		cellular metabolic process	Gene Ontology	GO:0044237	biological process	537	2399	6.85985e-06
		negative regulation of cellular process	Gene Ontology	GO:0048523	biological process	219	820	6.85985e-06
		positive regulation of response to stimulus	Gene Ontology	GO:0048584	biological process	121	381	6.96778e-06
		organic substance metabolic process	Gene Ontology	GO:0071704	biological process	545	2445	7.82147e-06
		signaling	Gene Ontology	GO:0023052	biological process	317	1296	9.42763e-06
		regulation of biological process	Gene Ontology	GO:0050789	biological process	533	2389	9.77676e-06
		response to organic substance	Gene Ontology	GO:0010033	biological process	153	527	1.17649e-05
		signal transduction	Gene Ontology	GO:0007165	biological process	302	1230	1.32041e-05
		immune system process	Gene Ontology	GO:0002376	biological process	140	475	1.95126e-05
		intracellular signal transduction	Gene Ontology	GO:0035556	biological process	143	492	2.7438e-05
		localization	Gene Ontology	GO:0051179	biological process	289	1181	3.0712e-05
		regulation of signal transduction	Gene Ontology	GO:0009966	biological process	143	496	3.7174e-05
		macromolecule metabolic process	Gene Ontology	GO:0043170	biological process	458	2044	5.66979e-05
		cellular response to chemical stimulus	Gene Ontology	GO:0070887	biological process	151	541	7.75831e-05
		animal organ development	Gene Ontology	GO:0048513	biological process	166	610	7.75831e-05
		regulation of immune system process	Gene Ontology	GO:0002682	biological process	80	233	7.75831e-05
		anatomical structure development	Gene Ontology	GO:0048856	biological process	250	1009	7.98029e-05
		regulation of molecular function	Gene Ontology	GO:0065009	biological process	181	681	8.29685e-05
		regulation of signaling	Gene Ontology	GO:0023051	biological process	151	545	0.000100058
		phosphate-containing compound metabolic process	Gene Ontology	GO:0006796	biological process	177	666	0.000101824
		regulation of cell population proliferation	Gene Ontology	GO:0042127	biological process	97	307	0.000101824
		regulation of cell communication	Gene Ontology	GO:0010646	biological process	150	542	0.000105133
		phosphorus metabolic process	Gene Ontology	GO:0006793	biological process	178	672	0.000108183
		multicellular organism development	Gene Ontology	GO:0007275	biological process	224	891	0.000111542
		response to external stimulus	Gene Ontology	GO:0009605	biological process	127	440	0.000117308
		cellular response to organic substance	Gene Ontology	GO:0071310	biological process	126	436	0.000120299
		organonitrogen compound metabolic process	Gene Ontology	GO:1901564	biological process	349	1512	0.000127781
		cellular macromolecule metabolic process	Gene Ontology	GO:0044260	biological process	394	1741	0.000128871
		cell surface receptor signaling pathway	Gene Ontology	GO:0007166	biological process	143	516	0.000151935
		positive regulation of signal transduction	Gene Ontology	GO:0009967	biological process	88	277	0.000222276
		regulation of macromolecule metabolic process	Gene Ontology	GO:0060255	biological process	282	1188	0.000222306
		positive regulation of immune system process	Gene Ontology	GO:0002684	biological process	59	159	0.000229562
		phosphorylation	Gene Ontology	GO:0016310	biological process	134	481	0.000241264
		developmental process	Gene Ontology	GO:0032502	biological process	262	1094	0.000282594
		regulation of nitrogen compound metabolic process	Gene Ontology	GO:0051171	biological process	271	1139	0.000286255
		positive regulation of macromolecule metabolic process	Gene Ontology	GO:0010604	biological process	162	614	0.000309715
		regulation of primary metabolic process	Gene Ontology	GO:0080090	biological process	276	1166	0.000309715
		system development	Gene Ontology	GO:0048731	biological process	202	806	0.000349134
		regulation of catalytic activity	Gene Ontology	GO:0050790	biological process	122	432	0.0003509
		positive regulation of cell communication	Gene Ontology	GO:0010647	biological process	92	300	0.000367109
		organic cyclic compound metabolic process	Gene Ontology	GO:1901360	biological process	282	1201	0.000388946
		immune response	Gene Ontology	GO:0006955	biological process	86	275	0.000388946
		positive regulation of signaling	Gene Ontology	GO:0023056	biological process	92	301	0.000392679
		cellular developmental process	Gene Ontology	GO:0048869	biological process	188	742	0.000397215
		establishment of localization	Gene Ontology	GO:0051234	biological process	232	958	0.000472383
		protein metabolic process	Gene Ontology	GO:0019538	biological process	296	1279	0.000542145
		cell population proliferation	Gene Ontology	GO:0008283	biological process	109	380	0.000554942
		positive regulation of nitrogen compound metabolic process	Gene Ontology	GO:0051173	biological process	153	582	0.000554942
		cellular aromatic compound metabolic process	Gene Ontology	GO:0006725	biological process	271	1155	0.000554942
		transport	Gene Ontology	GO:0006810	biological process	228	943	0.000570497
		negative regulation of nitrogen compound metabolic process	Gene Ontology	GO:0051172	biological process	117	417	0.000581943
		tissue development	Gene Ontology	GO:0009888	biological process	103	355	0.0006196
		cellular nitrogen compound metabolic process	Gene Ontology	GO:0034641	biological process	305	1330	0.000665858
		homeostatic process	Gene Ontology	GO:0042592	biological process	95	321	0.000685899
		regulation of multicellular organismal process	Gene Ontology	GO:0051239	biological process	133	493	0.000700535
		positive regulation of metabolic process	Gene Ontology	GO:0009893	biological process	170	667	0.000707697
		regulation of multicellular organismal development	Gene Ontology	GO:2000026	biological process	92	309	0.000747932
		positive regulation of molecular function	Gene Ontology	GO:0044093	biological process	89	297	0.0008188
		negative regulation of response to stimulus	Gene Ontology	GO:0048585	biological process	76	241	0.0008188
		cell differentiation	Gene Ontology	GO:0030154	biological process	176	701	0.00096802
		heterocycle metabolic process	Gene Ontology	GO:0046483	biological process	265	1139	0.00100763
		response to chemical	Gene Ontology	GO:0042221	biological process	200	818	0.00100763
		cellular component organization	Gene Ontology	GO:0016043	biological process	247	1054	0.00123093
		biosynthetic process	Gene Ontology	GO:0009058	biological process	291	1275	0.00123093
		regulation of response to stress	Gene Ontology	GO:0080134	biological process	71	224	0.00123093
		cellular biosynthetic process	Gene Ontology	GO:0044249	biological process	281	1225	0.00124398
		biological adhesion	Gene Ontology	GO:0022610	biological process	64	195	0.00126979
		negative regulation of cellular metabolic process	Gene Ontology	GO:0031324	biological process	121	447	0.00127291
		regulation of biological quality	Gene Ontology	GO:0065008	biological process	167	664	0.00130322
		cell adhesion	Gene Ontology	GO:0007155	biological process	63	192	0.00143146
		regulation of cellular metabolic process	Gene Ontology	GO:0031323	biological process	280	1224	0.00145302
		regulation of metabolic process	Gene Ontology	GO:0019222	biological process	294	1295	0.00145302
		positive regulation of developmental process	Gene Ontology	GO:0051094	biological process	74	239	0.00147316
		regulation of apoptotic process	Gene Ontology	GO:0042981	biological process	82	274	0.0015083
		cellular macromolecule biosynthetic process	Gene Ontology	GO:0034645	biological process	230	975	0.0015083
		macromolecule biosynthetic process	Gene Ontology	GO:0009059	biological process	237	1011	0.00159581
		regulation of developmental process	Gene Ontology	GO:0050793	biological process	113	414	0.00159581
		positive regulation of multicellular organismal process	Gene Ontology	GO:0051240	biological process	82	275	0.00161105
		cell migration	Gene Ontology	GO:0016477	biological process	68	215	0.00166805
		positive regulation of cellular metabolic process	Gene Ontology	GO:0031325	biological process	159	631	0.00167402
		cellular component organization or biogenesis	Gene Ontology	GO:0071840	biological process	256	1108	0.00167402
		cellular chemical homeostasis	Gene Ontology	GO:0055082	biological process	47	129	0.00167402
		chemical homeostasis	Gene Ontology	GO:0048878	biological process	66	207	0.0016989
		regulation of programmed cell death	Gene Ontology	GO:0043067	biological process	82	276	0.0016989
		nucleobase-containing compound metabolic process	Gene Ontology	GO:0006139	biological process	256	1110	0.00179466
		positive regulation of gene expression	Gene Ontology	GO:0010628	biological process	102	367	0.00192735
		negative regulation of macromolecule metabolic process	Gene Ontology	GO:0010605	biological process	122	459	0.00192735
		regulation of cell death	Gene Ontology	GO:0010941	biological process	85	292	0.00211981
		positive regulation of cellular biosynthetic process	Gene Ontology	GO:0031328	biological process	103	373	0.00211981
		organic substance biosynthetic process	Gene Ontology	GO:1901576	biological process	283	1251	0.00213202
		cellular response to stress	Gene Ontology	GO:0033554	biological process	97	346	0.00213202
		cellular homeostasis	Gene Ontology	GO:0019725	biological process	53	156	0.00230145
		divalent inorganic cation homeostasis	Gene Ontology	GO:0072507	biological process	31	71	0.00233275
		regulation of intracellular signal transduction	Gene Ontology	GO:1902531	biological process	81	276	0.00241012
		protein phosphorylation	Gene Ontology	GO:0006468	biological process	106	390	0.002684
		positive regulation of biosynthetic process	Gene Ontology	GO:0009891	biological process	104	381	0.00270509
		cell motility	Gene Ontology	GO:0048870	biological process	72	238	0.00271384
		localization of cell	Gene Ontology	GO:0051674	biological process	72	238	0.00271384
		regulation of hydrolase activity	Gene Ontology	GO:0051336	biological process	71	234	0.00277559
		locomotion	Gene Ontology	GO:0040011	biological process	83	287	0.00283483
		transcription by RNA polymerase II	Gene Ontology	GO:0006366	biological process	115	433	0.00285662
		positive regulation of macromolecule biosynthetic process	Gene Ontology	GO:0010557	biological process	101	369	0.00296487
		regulation of cell differentiation	Gene Ontology	GO:0045595	biological process	83	288	0.00301813
		cellular ion homeostasis	Gene Ontology	GO:0006873	biological process	38	99	0.00305162
		positive regulation of catalytic activity	Gene Ontology	GO:0043085	biological process	72	240	0.00313645
		regulation of protein metabolic process	Gene Ontology	GO:0051246	biological process	139	548	0.00314101
		regulation of transcription by RNA polymerase II	Gene Ontology	GO:0006357	biological process	110	412	0.0032084
		response to cytokine	Gene Ontology	GO:0034097	biological process	53	160	0.00341122
		cellular divalent inorganic cation homeostasis	Gene Ontology	GO:0072503	biological process	30	70	0.00345213
		positive regulation of nucleobase-containing compound metabolic process	Gene Ontology	GO:0045935	biological process	98	358	0.00350509
		MAPK cascade	Gene Ontology	GO:0000165	biological process	50	148	0.00351062
		cellular protein metabolic process	Gene Ontology	GO:0044267	biological process	251	1103	0.00351866
		growth	Gene Ontology	GO:0040007	biological process	56	173	0.00351866
		inorganic ion homeostasis	Gene Ontology	GO:0098771	biological process	41	112	0.00352212
		organic cyclic compound biosynthetic process	Gene Ontology	GO:1901362	biological process	199	843	0.00352212
		gene expression	Gene Ontology	GO:0010467	biological process	250	1099	0.0036228
		positive regulation of RNA metabolic process	Gene Ontology	GO:0051254	biological process	94	341	0.00373163
		apoptotic process	Gene Ontology	GO:0006915	biological process	92	332	0.00374365
		cellular cation homeostasis	Gene Ontology	GO:0030003	biological process	37	97	0.00374377
		programmed cell death	Gene Ontology	GO:0012501	biological process	93	337	0.00382346
		regulation of immune response	Gene Ontology	GO:0050776	biological process	41	113	0.003918
		response to oxygen-containing compound	Gene Ontology	GO:1901700	biological process	71	239	0.00395354
		regulation of response to external stimulus	Gene Ontology	GO:0032101	biological process	56	175	0.00412279
		cellular response to cytokine stimulus	Gene Ontology	GO:0071345	biological process	48	142	0.00422557
		positive regulation of nucleic acid-templated transcription	Gene Ontology	GO:1903508	biological process	91	330	0.00433993
		positive regulation of RNA biosynthetic process	Gene Ontology	GO:1902680	biological process	91	330	0.00433993
		regulation of nucleobase-containing compound metabolic process	Gene Ontology	GO:0019219	biological process	176	735	0.00435233
		positive regulation of transcription, DNA-templated	Gene Ontology	GO:0045893	biological process	86	308	0.00453655
		negative regulation of macromolecule biosynthetic process	Gene Ontology	GO:0010558	biological process	71	241	0.00453655
		movement of cell or subcellular component	Gene Ontology	GO:0006928	biological process	85	304	0.00464485
		heterocycle biosynthetic process	Gene Ontology	GO:0018130	biological process	191	811	0.00464485
		anatomical structure formation involved in morphogenesis	Gene Ontology	GO:0048646	biological process	64	211	0.00464485
		regulation of MAPK cascade	Gene Ontology	GO:0043408	biological process	45	131	0.00464485
		divalent inorganic cation transport	Gene Ontology	GO:0072511	biological process	32	80	0.00464485
		divalent metal ion transport	Gene Ontology	GO:0070838	biological process	32	80	0.00464485
		cation homeostasis	Gene Ontology	GO:0055080	biological process	40	111	0.00467296
		negative regulation of metabolic process	Gene Ontology	GO:0009892	biological process	127	500	0.00468778
		aromatic compound biosynthetic process	Gene Ontology	GO:0019438	biological process	191	812	0.00470354
		cellular protein modification process	Gene Ontology	GO:0006464	biological process	191	812	0.00470354
		protein modification process	Gene Ontology	GO:0036211	biological process	191	812	0.00470354
		cell death	Gene Ontology	GO:0008219	biological process	96	355	0.00470354
		cell activation	Gene Ontology	GO:0001775	biological process	59	190	0.00474189
		negative regulation of nucleobase-containing compound metabolic process	Gene Ontology	GO:0045934	biological process	70	238	0.00480723
		positive regulation of cell differentiation	Gene Ontology	GO:0045597	biological process	54	169	0.00483946
		cellular nitrogen compound biosynthetic process	Gene Ontology	GO:0044271	biological process	227	993	0.00483946
		regulation of localization	Gene Ontology	GO:0032879	biological process	116	449	0.00485317
		regulation of cell activation	Gene Ontology	GO:0050865	biological process	36	96	0.0049329
		regulation of transport	Gene Ontology	GO:0051049	biological process	89	324	0.00494804
		nucleic acid metabolic process	Gene Ontology	GO:0090304	biological process	229	1004	0.00494804
		nucleobase-containing compound biosynthetic process	Gene Ontology	GO:0034654	biological process	187	794	0.00494804
		cellular calcium ion homeostasis	Gene Ontology	GO:0006874	biological process	28	66	0.00494804
		calcium ion homeostasis	Gene Ontology	GO:0055074	biological process	28	66	0.00494804
		regulation of transcription, DNA-templated	Gene Ontology	GO:0006355	biological process	159	658	0.00540961
		metal ion homeostasis	Gene Ontology	GO:0055065	biological process	36	97	0.00557915
		regulation of nucleic acid-templated transcription	Gene Ontology	GO:1903506	biological process	162	674	0.00576982
		regulation of RNA biosynthetic process	Gene Ontology	GO:2001141	biological process	162	674	0.00576982
		regulation of cellular biosynthetic process	Gene Ontology	GO:0031326	biological process	185	789	0.00625571
		regulation of gene expression	Gene Ontology	GO:0010468	biological process	193	829	0.00629088
		negative regulation of biosynthetic process	Gene Ontology	GO:0009890	biological process	73	255	0.00637465
		negative regulation of RNA metabolic process	Gene Ontology	GO:0051253	biological process	66	224	0.00637967
		macromolecule modification	Gene Ontology	GO:0043412	biological process	196	845	0.00654996
		negative regulation of cellular biosynthetic process	Gene Ontology	GO:0031327	biological process	72	251	0.00657512
		regulation of RNA metabolic process	Gene Ontology	GO:0051252	biological process	167	702	0.00678042
		positive regulation of intracellular signal transduction	Gene Ontology	GO:1902533	biological process	55	177	0.00678042
		cellular metal ion homeostasis	Gene Ontology	GO:0006875	biological process	33	87	0.00688743
		negative regulation of immune system process	Gene Ontology	GO:0002683	biological process	29	72	0.00709814
		actin cytoskeleton organization	Gene Ontology	GO:0030036	biological process	38	107	0.00717087
		defense response	Gene Ontology	GO:0006952	biological process	81	293	0.00719643
		negative regulation of cellular macromolecule biosynthetic process	Gene Ontology	GO:2000113	biological process	68	235	0.00750412
		negative regulation of signal transduction	Gene Ontology	GO:0009968	biological process	56	183	0.00795556
		regulation of cellular macromolecule biosynthetic process	Gene Ontology	GO:2000112	biological process	174	741	0.00816651
		signal transduction by protein phosphorylation	Gene Ontology	GO:0023014	biological process	51	162	0.00816651
		negative regulation of RNA biosynthetic process	Gene Ontology	GO:1902679	biological process	63	214	0.00816651
		negative regulation of nucleic acid-templated transcription	Gene Ontology	GO:1903507	biological process	63	214	0.00816651
		transcription, DNA-templated	Gene Ontology	GO:0006351	biological process	164	692	0.00830605
		nucleic acid-templated transcription	Gene Ontology	GO:0097659	biological process	167	707	0.00830605
		RNA biosynthetic process	Gene Ontology	GO:0032774	biological process	167	707	0.00830605
		actin filament-based process	Gene Ontology	GO:0030029	biological process	41	121	0.00878966
		protein kinase B signaling	Gene Ontology	GO:0043491	biological process	16	28	0.00886283
		regulation of locomotion	Gene Ontology	GO:0040012	biological process	46	142	0.00904046
		cell junction	Gene Ontology	GO:0030054	biological process	59	198	0.00914542
		positive regulation of cell population proliferation	Gene Ontology	GO:0008284	biological process	53	172	0.00914542
		regulation of macromolecule biosynthetic process	Gene Ontology	GO:0010556	biological process	180	774	0.00914542
		ion homeostasis	Gene Ontology	GO:0050801	biological process	42	126	0.00957902
		regulation of biosynthetic process	Gene Ontology	GO:0009889	biological process	186	805	0.00957902
		regulation of cellular component organization	Gene Ontology	GO:0051128	biological process	112	443	0.00984309
		anatomical structure morphogenesis	Gene Ontology	GO:0009653	biological process	117	467	0.00987212
		calcium ion transport	Gene Ontology	GO:0006816	biological process	28	71	0.0104392
		regulation of calcium ion transport	Gene Ontology	GO:0051924	biological process	20	42	0.0104578
		negative regulation of transcription, DNA-templated	Gene Ontology	GO:0045892	biological process	61	209	0.0111075
		cell development	Gene Ontology	GO:0048468	biological process	97	374	0.0111573
		cellular response to tumor necrosis factor	Gene Ontology	GO:0071356	biological process	16	29	0.0111573
		regulation of ion transport	Gene Ontology	GO:0043269	biological process	37	107	0.0112742
		cell-cell adhesion	Gene Ontology	GO:0098609	biological process	37	107	0.0112742
		positive regulation of hydrolase activity	Gene Ontology	GO:0051345	biological process	43	133	0.0132556
		transmembrane transport	Gene Ontology	GO:0055085	biological process	89	339	0.0132982
		response to tumor necrosis factor	Gene Ontology	GO:0034612	biological process	17	33	0.0134231
		tube development	Gene Ontology	GO:0035295	biological process	62	216	0.0138232
		regulation of protein modification process	Gene Ontology	GO:0031399	biological process	86	326	0.0141635
		positive regulation of response to external stimulus	Gene Ontology	GO:0032103	biological process	31	85	0.0148266
		regulation of metal ion transport	Gene Ontology	GO:0010959	biological process	25	62	0.0150245
		tumor necrosis factor-mediated signaling pathway	Gene Ontology	GO:0033209	biological process	12	18	0.0158222
		negative regulation of signaling	Gene Ontology	GO:0023057	biological process	58	200	0.0159601
		negative regulation of cell communication	Gene Ontology	GO:0010648	biological process	58	200	0.0159601
		negative regulation of protein metabolic process	Gene Ontology	GO:0051248	biological process	58	200	0.0159601
		regulation of leukocyte activation	Gene Ontology	GO:0002694	biological process	32	90	0.0167971
		immune system development	Gene Ontology	GO:0002520	biological process	54	183	0.0169099
		regulation of cellular protein metabolic process	Gene Ontology	GO:0032268	biological process	124	511	0.0173103
		response to endogenous stimulus	Gene Ontology	GO:0009719	biological process	71	260	0.0177504
		organic substance transport	Gene Ontology	GO:0071702	biological process	115	468	0.0179382
		peptidyl-amino acid modification	Gene Ontology	GO:0018193	biological process	67	242	0.0180132
		hematopoietic or lymphoid organ development	Gene Ontology	GO:0048534	biological process	52	175	0.0180239
		positive regulation of cell death	Gene Ontology	GO:0010942	biological process	36	107	0.0182965
		positive regulation of apoptotic process	Gene Ontology	GO:0043065	biological process	35	103	0.0183439
		regulation of ion transmembrane transport	Gene Ontology	GO:0034765	biological process	28	75	0.0183439
		positive regulation of transcription by RNA polymerase II	Gene Ontology	GO:0045944	biological process	68	247	0.0183439
		tube morphogenesis	Gene Ontology	GO:0035239	biological process	51	171	0.0183653
		positive regulation of cytosolic calcium ion concentration	Gene Ontology	GO:0007204	biological process	19	42	0.0203516
		response to lipid	Gene Ontology	GO:0033993	biological process	45	146	0.0203766
		positive regulation of programmed cell death	Gene Ontology	GO:0043068	biological process	35	104	0.0205572
		regulation of cell adhesion	Gene Ontology	GO:0030155	biological process	34	100	0.020775
		regulation of transmembrane transport	Gene Ontology	GO:0034762	biological process	32	92	0.0211048
		negative regulation of gene expression	Gene Ontology	GO:0010629	biological process	76	286	0.0213559
		RNA metabolic process	Gene Ontology	GO:0016070	biological process	202	906	0.0214492
		regulation of phosphorylation	Gene Ontology	GO:0042325	biological process	74	277	0.0216191
		leukocyte activation	Gene Ontology	GO:0045321	biological process	48	160	0.0220895
		regulation of cell motility	Gene Ontology	GO:2000145	biological process	41	130	0.0224239
		metal ion transport	Gene Ontology	GO:0030001	biological process	50	169	0.0225201
		regulation of cell cycle process	Gene Ontology	GO:0010564	biological process	35	105	0.0227494
		negative regulation of molecular function	Gene Ontology	GO:0044092	biological process	58	205	0.0233001
		embryonic organ development	Gene Ontology	GO:0048568	biological process	33	97	0.0233001
		regulation of phosphorus metabolic process	Gene Ontology	GO:0051174	biological process	81	311	0.0234447
		regulation of phosphate metabolic process	Gene Ontology	GO:0019220	biological process	81	311	0.0234447
		myeloid cell differentiation	Gene Ontology	GO:0030099	biological process	29	81	0.0236044
		multicellular organismal process	Gene Ontology	GO:0032501	biological process	278	1302	0.0243772
		regulation of cellular component movement	Gene Ontology	GO:0051270	biological process	43	140	0.0256711
		regulation of anatomical structure morphogenesis	Gene Ontology	GO:0022603	biological process	51	175	0.0256718
		hemopoiesis	Gene Ontology	GO:0030097	biological process	48	162	0.0261973
		positive regulation of GTPase activity	Gene Ontology	GO:0043547	biological process	27	74	0.0266764
		wound healing	Gene Ontology	GO:0042060	biological process	28	78	0.0266764
		developmental growth	Gene Ontology	GO:0048589	biological process	36	111	0.0275497
		calcium ion transmembrane transport	Gene Ontology	GO:0070588	biological process	19	44	0.0282357
		positive regulation of NF-kappaB transcription factor activity	Gene Ontology	GO:0051092	biological process	15	30	0.0282671
		regulation of cation transmembrane transport	Gene Ontology	GO:1904062	biological process	20	48	0.0300523
		regulation of DNA-binding transcription factor activity	Gene Ontology	GO:0051090	biological process	26	71	0.0302291
		regulation of vasculature development	Gene Ontology	GO:1901342	biological process	21	52	0.0314987
		negative regulation of cellular protein metabolic process	Gene Ontology	GO:0032269	biological process	54	191	0.0318193
		chordate embryonic development	Gene Ontology	GO:0043009	biological process	41	134	0.0327974
		inflammatory response	Gene Ontology	GO:0006954	biological process	39	126	0.0346548
		cellular response to endogenous stimulus	Gene Ontology	GO:0071495	biological process	64	238	0.0349254
		immune response-regulating signaling pathway	Gene Ontology	GO:0002764	biological process	20	49	0.0349254
		regulation of kinase activity	Gene Ontology	GO:0043549	biological process	44	148	0.0353012
		regulation of cell migration	Gene Ontology	GO:0030334	biological process	38	122	0.0353012
		positive regulation of growth	Gene Ontology	GO:0045927	biological process	21	53	0.0361854
		negative regulation of apoptotic process	Gene Ontology	GO:0043066	biological process	48	166	0.0363337
		positive regulation of MAPK cascade	Gene Ontology	GO:0043410	biological process	31	93	0.036847
		activation of immune response	Gene Ontology	GO:0002253	biological process	22	57	0.036847
		regulation of protein phosphorylation	Gene Ontology	GO:0001932	biological process	67	253	0.0371735
		leukocyte cell-cell adhesion	Gene Ontology	GO:0007159	biological process	23	61	0.0375002
		negative regulation of multicellular organismal process	Gene Ontology	GO:0051241	biological process	53	189	0.0376752
		viral life cycle	Gene Ontology	GO:0019058	biological process	16	35	0.0376996
		regulation of protein kinase activity	Gene Ontology	GO:0045859	biological process	41	136	0.0382837
		embryo development ending in birth or egg hatching	Gene Ontology	GO:0009792	biological process	41	136	0.0382837
		negative regulation of cell population proliferation	Gene Ontology	GO:0008285	biological process	37	119	0.0392864
		regulation of cellular localization	Gene Ontology	GO:0060341	biological process	37	119	0.0392864
		negative regulation of immune response	Gene Ontology	GO:0050777	biological process	13	25	0.0395742
		cytoskeleton organization	Gene Ontology	GO:0007010	biological process	57	208	0.0395742
		negative regulation of developmental process	Gene Ontology	GO:0051093	biological process	45	154	0.0395742
		positive regulation of DNA-binding transcription factor activity	Gene Ontology	GO:0051091	biological process	20	50	0.0396245
		positive regulation of protein metabolic process	Gene Ontology	GO:0051247	biological process	76	297	0.0407276
		ERK1 and ERK2 cascade	Gene Ontology	GO:0070371	biological process	21	54	0.0407276
		regulation of proteolysis	Gene Ontology	GO:0030162	biological process	44	150	0.0407276
		positive regulation of immune response	Gene Ontology	GO:0050778	biological process	30	90	0.0407276
		regulation of cell cycle	Gene Ontology	GO:0051726	biological process	54	195	0.0410257
		mitotic cell cycle	Gene Ontology	GO:0000278	biological process	41	137	0.0410257
		response to wounding	Gene Ontology	GO:0009611	biological process	29	86	0.0410257
		negative regulation of programmed cell death	Gene Ontology	GO:0043069	biological process	48	168	0.0410257
		regulation of GTPase activity	Gene Ontology	GO:0043087	biological process	28	82	0.0413383
		negative regulation of protein modification process	Gene Ontology	GO:0031400	biological process	34	107	0.0413383
		positive regulation of ion transport	Gene Ontology	GO:0043270	biological process	18	43	0.0417568
		positive regulation of leukocyte migration	Gene Ontology	GO:0002687	biological process	14	29	0.0441599
		negative regulation of cell differentiation	Gene Ontology	GO:0045596	biological process	38	125	0.0451129
		positive regulation of locomotion	Gene Ontology	GO:0040017	biological process	30	91	0.0451129
		DNA replication	Gene Ontology	GO:0006260	biological process	17	40	0.0470505
		leukocyte migration	Gene Ontology	GO:0050900	biological process	22	59	0.0470505
		regulation of hemopoiesis	Gene Ontology	GO:1903706	biological process	22	59	0.0470505
		response to drug	Gene Ontology	GO:0042493	biological process	39	130	0.0475168
		cytokine-mediated signaling pathway	Gene Ontology	GO:0019221	biological process	36	117	0.0475168
		nitrogen compound transport	Gene Ontology	GO:0071705	biological process	91	372	0.0475168
		positive regulation of leukocyte chemotaxis	Gene Ontology	GO:0002690	biological process	13	26	0.0475168
		cellular anatomical entity	Gene Ontology	GO:0110165	cellular component	933	4192	4.94936e-11
		intracellular	Gene Ontology	GO:0005622	cellular component	668	2992	2.31182e-07
		organelle	Gene Ontology	GO:0043226	cellular component	612	2735	9.68505e-07
		membrane-bounded organelle	Gene Ontology	GO:0043227	cellular component	571	2558	4.18916e-06
		membrane	Gene Ontology	GO:0016020	cellular component	473	2057	4.46826e-06
		cytoplasm	Gene Ontology	GO:0005737	cellular component	471	2073	1.10596e-05
		intracellular organelle	Gene Ontology	GO:0043229	cellular component	526	2414	0.000101824
		intrinsic component of membrane	Gene Ontology	GO:0031224	cellular component	320	1397	0.0004769
		integral component of membrane	Gene Ontology	GO:0016021	cellular component	313	1382	0.00103157
		extracellular region	Gene Ontology	GO:0005576	cellular component	230	969	0.00121887
		extracellular space	Gene Ontology	GO:0005615	cellular component	195	804	0.00159581
		intracellular membrane-bounded organelle	Gene Ontology	GO:0043231	cellular component	450	2108	0.00170378
		plasma membrane	Gene Ontology	GO:0005886	cellular component	208	873	0.00195977
		cell periphery	Gene Ontology	GO:0071944	cellular component	210	893	0.00301051
		vesicle	Gene Ontology	GO:0031982	cellular component	180	751	0.00377029
		side of membrane	Gene Ontology	GO:0098552	cellular component	31	75	0.00405308
		extracellular exosome	Gene Ontology	GO:0070062	cellular component	141	564	0.00421207
		extracellular organelle	Gene Ontology	GO:0043230	cellular component	141	566	0.00457347
		extracellular vesicle	Gene Ontology	GO:1903561	cellular component	141	566	0.00457347
		cell surface	Gene Ontology	GO:0009986	cellular component	43	127	0.00699327
		plasma membrane region	Gene Ontology	GO:0098590	cellular component	43	129	0.00856193
		non-membrane-bounded organelle	Gene Ontology	GO:0043228	cellular component	174	744	0.00914542
		intracellular non-membrane-bounded organelle	Gene Ontology	GO:0043232	cellular component	174	744	0.00914542
		adherens junction	Gene Ontology	GO:0005912	cellular component	35	103	0.0183439
		anchoring junction	Gene Ontology	GO:0070161	cellular component	35	104	0.0205572
		external side of plasma membrane	Gene Ontology	GO:0009897	cellular component	19	45	0.0335529
		nucleus	Gene Ontology	GO:0005634	cellular component	292	1387	0.0346548
		cell-substrate junction	Gene Ontology	GO:0030055	cellular component	31	93	0.036847
		cell-substrate adherens junction	Gene Ontology	GO:0005924	cellular component	31	93	0.036847
		intrinsic component of plasma membrane	Gene Ontology	GO:0031226	cellular component	72	278	0.0405858
		cell projection membrane	Gene Ontology	GO:0031253	cellular component	16	36	0.0440599
		focal adhesion	Gene Ontology	GO:0005925	cellular component	30	92	0.0498883
		binding	Gene Ontology	GO:0005488	molecular function	644	2730	2.51001e-10
		protein binding	Gene Ontology	GO:0005515	molecular function	330	1304	5.73683e-07
		catalytic activity	Gene Ontology	GO:0003824	molecular function	410	1787	3.34097e-05
		transferase activity, transferring phosphorus-containing groups	Gene Ontology	GO:0016772	molecular function	113	370	6.6141e-05
		kinase activity	Gene Ontology	GO:0016301	molecular function	100	323	0.000127781
		ion binding	Gene Ontology	GO:0043167	molecular function	311	1340	0.000305123
		molecular function regulator	Gene Ontology	GO:0098772	molecular function	119	424	0.000521769
		phosphotransferase activity, alcohol group as acceptor	Gene Ontology	GO:0016773	molecular function	90	299	0.000685899
		enzyme regulator activity	Gene Ontology	GO:0030234	molecular function	70	215	0.000768755
		protein kinase activity	Gene Ontology	GO:0004672	molecular function	81	266	0.00116221
		catalytic activity, acting on a protein	Gene Ontology	GO:0140096	molecular function	182	746	0.00199921
		hydrolase activity	Gene Ontology	GO:0016787	molecular function	189	787	0.00275419
		carbohydrate derivative binding	Gene Ontology	GO:0097367	molecular function	132	513	0.002887
		signaling receptor binding	Gene Ontology	GO:0005102	molecular function	95	343	0.0032084
		anion binding	Gene Ontology	GO:0043168	molecular function	158	645	0.00401924
		organic cyclic compound binding	Gene Ontology	GO:0097159	molecular function	285	1281	0.00410953
		enzyme activator activity	Gene Ontology	GO:0008047	molecular function	30	72	0.00441514
		transferase activity	Gene Ontology	GO:0016740	molecular function	174	730	0.00494804
		small molecule binding	Gene Ontology	GO:0036094	molecular function	160	667	0.00659182
		protein serine/threonine kinase activity	Gene Ontology	GO:0004674	molecular function	51	160	0.00678042
		enzyme binding	Gene Ontology	GO:0019899	molecular function	96	364	0.00816651
		heterocyclic compound binding	Gene Ontology	GO:1901363	molecular function	275	1253	0.00830605
		purine ribonucleoside triphosphate binding	Gene Ontology	GO:0035639	molecular function	110	439	0.0137584
		purine ribonucleotide binding	Gene Ontology	GO:0032555	molecular function	113	455	0.0150245
		purine nucleotide binding	Gene Ontology	GO:0017076	molecular function	113	456	0.0159278
		nucleoside-triphosphatase regulator activity	Gene Ontology	GO:0060589	molecular function	17	34	0.01659
		drug binding	Gene Ontology	GO:0008144	molecular function	101	403	0.0203273
		ribonucleotide binding	Gene Ontology	GO:0032553	molecular function	113	462	0.0213559
		ATP binding	Gene Ontology	GO:0005524	molecular function	85	331	0.0253261
		G protein-coupled receptor binding	Gene Ontology	GO:0001664	molecular function	21	51	0.0266764
		DNA-binding transcription factor activity, RNA polymerase II-specific	Gene Ontology	GO:0000981	molecular function	29	82	0.0266764
		lipid binding	Gene Ontology	GO:0008289	molecular function	43	141	0.0280166
		cell adhesion molecule binding	Gene Ontology	GO:0050839	molecular function	16	34	0.0320262
		DNA-binding transcription factor activity	Gene Ontology	GO:0003700	molecular function	69	260	0.0326299
		adenyl ribonucleotide binding	Gene Ontology	GO:0032559	molecular function	87	345	0.0329004
		adenyl nucleotide binding	Gene Ontology	GO:0030554	molecular function	87	346	0.0347298
		identical protein binding	Gene Ontology	GO:0042802	molecular function	63	235	0.0382837
		transition metal ion binding	Gene Ontology	GO:0046914	molecular function	86	347	0.0457296
		phosphatidylinositol binding	Gene Ontology	GO:0035091	molecular function	18	44	0.0489506
		nucleoside-triphosphatase activity	Gene Ontology	GO:0017111	molecular function	56	207	0.0498883
