# Supplementary material for: Cluster analysis of splenocyte microRNAs in the pig reveals key signal regulators of immunomodulation in the host during acute and chronic Toxoplasma gondii infection
Source: Parasit Vectors. 2022 Feb 17;15:58. doi: 10.1186/s13071-022-05164-3 (PMC8851844; doi:10.1186/s13071-022-05164-3)
Supplement: Supplementary file 9 — Additional file 9: Table S8. The significantly enriched KEGG pathways for predicted target genes of miRNAs in different subclusters by hierarchical clustering. [file 13071_2022_5164_MOESM9_ESM.xlsx]

## Sheet: Sheet1
	Table S8 The significantly enriched KEGG pathways for predicted target genes of miRNAs in different subclusters by Hierarchical clustering
	Subcluster	Term	Database	ID	Input gene number	Background gene number	Corrected P-Value
	H1
		Breast cancer	KEGG PATHWAY	ssc05224	14	121	0.049146
	H2
		Hematopoietic cell lineage	KEGG PATHWAY	ssc04640	30	74	0.00244643
		Cytokine-cytokine receptor interaction	KEGG PATHWAY	ssc04060	59	212	0.00803896
		Primary immunodeficiency	KEGG PATHWAY	ssc05340	14	30	0.0351961
		Dilated cardiomyopathy (DCM)	KEGG PATHWAY	ssc05414	24	71	0.0395195
	H3
		PI3K-Akt signaling pathway	KEGG PATHWAY	ssc04151	50	271	0.00791994
		MAPK signaling pathway	KEGG PATHWAY	ssc04010	44	233	0.0107942
		Leishmaniasis	KEGG PATHWAY	ssc05140	15	53	0.0304358
		Peroxisome	KEGG PATHWAY	ssc04146	19	81	0.041584
		Pathways in cancer	KEGG PATHWAY	ssc05200	63	414	0.0457187
		Proteoglycans in cancer	KEGG PATHWAY	ssc05205	31	166	0.047116
	H5
		Th1 and Th2 cell differentiation	KEGG PATHWAY	ssc04658	27	76	0.0345988
		NF-kappa B signaling pathway	KEGG PATHWAY	ssc04064	27	78	0.0416878
		Epstein-Barr virus infection	KEGG PATHWAY	ssc05169	46	161	0.0475168
