# Supplementary material for: Cluster analysis of splenocyte microRNAs in the pig reveals key signal regulators of immunomodulation in the host during acute and chronic Toxoplasma gondii infection
Source: Parasit Vectors. 2022 Feb 17;15:58. doi: 10.1186/s13071-022-05164-3 (PMC8851844; doi:10.1186/s13071-022-05164-3)
Supplement: Supplementary file 10 — Additional file 10: Table S9. The significantly enriched Reactome pathways for predicted target genes of miRNAs in different subclusters by hierarchical clustering. [file 13071_2022_5164_MOESM10_ESM.xlsx]

## Sheet: Sheet1
	Table S9 The significantly enriched Reactome pathways for predicted target genes of miRNAs in different subclusters by Hierarchical clustering
	Subcluster	Term	Database	ID	Input gene number	Background gene number	Corrected P-Value
	H1
		Macroautophagy	Reactome	R-SSC-1632852	6	25	0.0493162
	H2
		Immune System	Reactome	R-SSC-168256	109	425	0.00100699
		Innate Immune System	Reactome	R-SSC-168249	63	239	0.013791
		Antimicrobial peptides	Reactome	R-SSC-6803157	10	15	0.0259463
	H3
		Immune System	Reactome	R-SSC-168256	68	425	0.0161108
	H4
		Immune System	Reactome	R-SSC-168256	73	425	0.0388228
	H5
		Cytokine Signaling in Immune system	Reactome	R-SSC-1280215	41	112	0.00352212
		Immune System	Reactome	R-SSC-168256	109	425	0.00816651
		Signaling by Interleukins	Reactome	R-SSC-449147	30	88	0.0339484
		Toll Like Receptor 4 (TLR4) Cascade	Reactome	R-SSC-166016	15	32	0.0407276
