# Supplementary material for: Cluster analysis of splenocyte microRNAs in the pig reveals key signal regulators of immunomodulation in the host during acute and chronic Toxoplasma gondii infection
Source: Parasit Vectors. 2022 Feb 17;15:58. doi: 10.1186/s13071-022-05164-3 (PMC8851844; doi:10.1186/s13071-022-05164-3)
Supplement: Supplementary file 11 — Additional file 11: Table S10. The significantly enriched GO terms for predicted target genes of miRNAs in subcluster H3-K17-SOM1. [file 13071_2022_5164_MOESM11_ESM.xlsx]

## Sheet: Sheet1
	Table S10 The significantly enriched GO terms for predicted target genes of miRNAs in subcluster H3-K17-SOM1
	Term	Database	ID	Term_type	Input gene number	Background gene number	Corrected P-Value
	cell migration	Gene Ontology	GO:0016477	biological process	17	150	5.95282e-06
	proteolysis	Gene Ontology	GO:0006508	biological process	26	347	2.78971e-05
	immune response	Gene Ontology	GO:0006955	biological process	14	133	8.06104e-05
	peptidyl-tyrosine phosphorylation	Gene Ontology	GO:0018108	biological process	10	77	0.000179067
	transmembrane transport	Gene Ontology	GO:0055085	biological process	19	258	0.000393446
	positive regulation of GTPase activity	Gene Ontology	GO:0043547	biological process	14	198	0.00309255
	positive regulation of cell population proliferation	Gene Ontology	GO:0008284	biological process	15	228	0.00422921
	intracellular signal transduction	Gene Ontology	GO:0035556	biological process	17	275	0.00437756
	regulation of inflammatory response	Gene Ontology	GO:0050727	biological process	5	37	0.0064981
	DNA replication	Gene Ontology	GO:0006260	biological process	5	38	0.00718484
	cell adhesion	Gene Ontology	GO:0007155	biological process	12	175	0.00738023
	regulation of cell population proliferation	Gene Ontology	GO:0042127	biological process	9	114	0.00853486
	positive regulation of apoptotic process	Gene Ontology	GO:0043065	biological process	10	136	0.00897533
	phosphorylation	Gene Ontology	GO:0016310	biological process	8	98	0.0107288
	apoptotic process	Gene Ontology	GO:0006915	biological process	9	120	0.0114614
	leukocyte cell-cell adhesion	Gene Ontology	GO:0007159	biological process	3	14	0.0115158
	cytoskeleton organization	Gene Ontology	GO:0007010	biological process	6	62	0.0126689
	actin cytoskeleton organization	Gene Ontology	GO:0030036	biological process	8	104	0.0146156
	multicellular organism development	Gene Ontology	GO:0007275	biological process	9	131	0.0186867
	regulation of apoptotic process	Gene Ontology	GO:0042981	biological process	6	69	0.0197667
	negative regulation of apoptotic process	Gene Ontology	GO:0043066	biological process	12	204	0.0210593
	negative regulation of cell population proliferation	Gene Ontology	GO:0008285	biological process	11	182	0.0224494
	regulation of cell-cell adhesion	Gene Ontology	GO:0022407	biological process	2	7	0.0253861
	viral entry into host cell	Gene Ontology	GO:0046718	biological process	3	20	0.0264546
	signal transduction	Gene Ontology	GO:0007165	biological process	20	435	0.0369396
	cellular response to stress	Gene Ontology	GO:0033554	biological process	2	9	0.0373596
	positive regulation of cell adhesion	Gene Ontology	GO:0045785	biological process	3	26	0.0482031
	protein phosphorylation	Gene Ontology	GO:0006468	biological process	14	287	0.0496924
	erythrocyte differentiation	Gene Ontology	GO:0030218	biological process	5	28	0.00223483
	head development	Gene Ontology	GO:0060322	biological process	3	7	0.00235612
	transmembrane receptor protein tyrosine kinase signaling pathway	Gene Ontology	GO:0007169	biological process	8	82	0.00408015
	regulation of cell shape	Gene Ontology	GO:0008360	biological process	8	92	0.00766519
	branching morphogenesis of an epithelial tube	Gene Ontology	GO:0048754	biological process	3	12	0.00803671
	actin filament organization	Gene Ontology	GO:0007015	biological process	8	93	0.00812343
	angiogenesis	Gene Ontology	GO:0001525	biological process	9	115	0.00897823
	cell cycle	Gene Ontology	GO:0007049	biological process	4	26	0.0098257
	negative regulation of mitotic cell cycle	Gene Ontology	GO:0045930	biological process	3	17	0.018129
	response to lipopolysaccharide	Gene Ontology	GO:0032496	biological process	5	51	0.0211387
	positive regulation of cell motility	Gene Ontology	GO:2000147	biological process	2	7	0.0253861
	embryonic skeletal system development	Gene Ontology	GO:0048706	biological process	3	22	0.0329579
	positive regulation of pseudopodium assembly	Gene Ontology	GO:0031274	biological process	2	9	0.0373596
	phospholipid biosynthetic process	Gene Ontology	GO:0008654	biological process	2	10	0.0440035
	regulation of ERK1 and ERK2 cascade	Gene Ontology	GO:0070372	biological process	4	14	0.00143576
	protein autophosphorylation	Gene Ontology	GO:0046777	biological process	9	88	0.00176793
	odontogenesis	Gene Ontology	GO:0042476	biological process	4	16	0.00217311
	cellular protein localization	Gene Ontology	GO:0034613	biological process	6	43	0.00254114
	neuron projection development	Gene Ontology	GO:0031175	biological process	7	65	0.00431108
	ion transport	Gene Ontology	GO:0006811	biological process	4	20	0.00435644
	positive regulation of kinase activity	Gene Ontology	GO:0033674	biological process	6	49	0.00456588
	integrin-mediated signaling pathway	Gene Ontology	GO:0007229	biological process	7	67	0.00501747
	positive regulation of MAP kinase activity	Gene Ontology	GO:0043406	biological process	4	29	0.0137246
	reactive oxygen species metabolic process	Gene Ontology	GO:0072593	biological process	3	17	0.018129
	positive regulation of extrinsic apoptotic signaling pathway	Gene Ontology	GO:2001238	biological process	3	18	0.0207131
	regulation of cell size	Gene Ontology	GO:0008361	biological process	2	10	0.0440035
	negative regulation of protein kinase B signaling	Gene Ontology	GO:0051898	biological process	3	25	0.0441173
	peptidyl-serine phosphorylation	Gene Ontology	GO:0018105	biological process	7	110	0.0494519
	adenylate cyclase-modulating G protein-coupled receptor signaling pathway	Gene Ontology	GO:0007188	biological process	4	41	0.0383562
	arginine catabolic process	Gene Ontology	GO:0006527	biological process	2	5	0.0153762
	B cell differentiation	Gene Ontology	GO:0030183	biological process	4	37	0.0284621
	B cell receptor signaling pathway	Gene Ontology	GO:0050853	biological process	3	23	0.0364923
	brown fat cell differentiation	Gene Ontology	GO:0050873	biological process	3	24	0.0402129
	calcium-mediated signaling	Gene Ontology	GO:0019722	biological process	5	50	0.0196971
	camera-type eye morphogenesis	Gene Ontology	GO:0048593	biological process	2	10	0.0440035
	carbohydrate biosynthetic process	Gene Ontology	GO:0016051	biological process	2	8	0.0311436
	cardiac myofibril assembly	Gene Ontology	GO:0055003	biological process	2	9	0.0373596
	CD40 signaling pathway	Gene Ontology	GO:0023035	biological process	2	5	0.0153762
	cell division	Gene Ontology	GO:0051301	biological process	6	56	0.00819977
	cellular protein catabolic process	Gene Ontology	GO:0044257	biological process	2	7	0.0253861
	cellular response to epidermal growth factor stimulus	Gene Ontology	GO:0071364	biological process	5	24	0.00122777
	cellular response to growth factor stimulus	Gene Ontology	GO:0071363	biological process	3	22	0.0329579
	cellular response to hydrogen peroxide	Gene Ontology	GO:0070301	biological process	4	24	0.00767582
	cellular response to insulin stimulus	Gene Ontology	GO:0032869	biological process	5	43	0.0113869
	cellular response to low-density lipoprotein particle stimulus	Gene Ontology	GO:0071404	biological process	2	6	0.0201191
	cellular response to retinoic acid	Gene Ontology	GO:0071300	biological process	4	26	0.0098257
	cellular zinc ion homeostasis	Gene Ontology	GO:0006882	biological process	4	19	0.00371271
	ceramide biosynthetic process	Gene Ontology	GO:0046513	biological process	3	23	0.0364923
	cholesterol metabolic process	Gene Ontology	GO:0008203	biological process	4	40	0.0357207
	coenzyme A biosynthetic process	Gene Ontology	GO:0015937	biological process	2	9	0.0373596
	collagen biosynthetic process	Gene Ontology	GO:0032964	biological process	2	5	0.0153762
	collagen catabolic process	Gene Ontology	GO:0030574	biological process	3	21	0.0296115
	complement activation	Gene Ontology	GO:0006956	biological process	2	10	0.0440035
	complement activation, lectin pathway	Gene Ontology	GO:0001867	biological process	2	8	0.0311436
	cysteine-type endopeptidase inhibitor activity involved in apoptotic process	Gene Ontology	GO:0043027	biological process	3	18	0.0207131
	cytoskeleton-dependent cytokinesis	Gene Ontology	GO:0061640	biological process	4	14	0.00143576
	defense response to virus	Gene Ontology	GO:0051607	biological process	6	83	0.0411345
	regulation of cyclin-dependent protein serine/threonine kinase activity	Gene Ontology	GO:0000079	biological process	4	31	0.0167997
	maturation of SSU-rRNA from tricistronic rRNA transcript (SSU-rRNA, 5.8S rRNA, LSU-rRNA)	Gene Ontology	GO:0000462	biological process	3	22	0.0329579
	RNA methylation	Gene Ontology	GO:0001510	biological process	3	17	0.018129
	ovarian follicle development	Gene Ontology	GO:0001541	biological process	3	24	0.0402129
	ganglioside biosynthetic process	Gene Ontology	GO:0001574	biological process	2	10	0.0440035
	osteoblast differentiation	Gene Ontology	GO:0001649	biological process	4	43	0.0439523
	response to hypoxia	Gene Ontology	GO:0001666	biological process	5	56	0.0293701
	kidney development	Gene Ontology	GO:0001822	biological process	7	37	0.000222081
	negative regulation of endothelial cell proliferation	Gene Ontology	GO:0001937	biological process	3	24	0.0402129
	regulation of sodium ion transport	Gene Ontology	GO:0002028	biological process	2	9	0.0373596
	macrophage activation involved in immune response	Gene Ontology	GO:0002281	biological process	2	10	0.0440035
	neutrophil activation involved in immune response	Gene Ontology	GO:0002283	biological process	2	5	0.0153762
	positive regulation of immunoglobulin production	Gene Ontology	GO:0002639	biological process	2	5	0.0153762
	positive regulation of T cell cytokine production	Gene Ontology	GO:0002726	biological process	2	7	0.0253861
	regulation of systemic arterial blood pressure by renin-angiotensin	Gene Ontology	GO:0003081	biological process	2	5	0.0153762
	glycolytic process	Gene Ontology	GO:0006096	biological process	3	24	0.0402129
	unsaturated fatty acid biosynthetic process	Gene Ontology	GO:0006636	biological process	2	9	0.0373596
	sphingomyelin catabolic process	Gene Ontology	GO:0006685	biological process	2	6	0.0201191
	glutathione catabolic process	Gene Ontology	GO:0006751	biological process	3	6	0.00168471
	superoxide metabolic process	Gene Ontology	GO:0006801	biological process	2	8	0.0311436
	nitric oxide biosynthetic process	Gene Ontology	GO:0006809	biological process	2	6	0.0201191
	negative regulation of microtubule depolymerization	Gene Ontology	GO:0007026	biological process	4	20	0.00435644
	response to bacterium	Gene Ontology	GO:0009617	biological process	5	58	0.0331562
	FMN binding	Gene Ontology	GO:0010181	biological process	3	14	0.0115158
	negative regulation of epithelial to mesenchymal transition	Gene Ontology	GO:0010719	biological process	3	14	0.0115158
	positive regulation of cell-substrate adhesion	Gene Ontology	GO:0010811	biological process	5	22	0.000874663
	positive regulation of phospholipase C activity	Gene Ontology	GO:0010863	biological process	2	6	0.0201191
	negative regulation of transcription by competitive promoter binding	Gene Ontology	GO:0010944	biological process	2	5	0.0153762
	positive regulation of endopeptidase activity	Gene Ontology	GO:0010950	biological process	2	7	0.0253861
	positive regulation of protein processing	Gene Ontology	GO:0010954	biological process	2	9	0.0373596
	positive regulation of smooth muscle cell migration	Gene Ontology	GO:0014911	biological process	2	6	0.0201191
	positive regulation of macroautophagy	Gene Ontology	GO:0016239	biological process	3	20	0.0264546
	regulation of exocytosis	Gene Ontology	GO:0017157	biological process	3	24	0.0402129
	proteoglycan biosynthetic process	Gene Ontology	GO:0030166	biological process	3	11	0.00656644
	positive regulation of actin filament polymerization	Gene Ontology	GO:0030838	biological process	4	33	0.0202734
	positive regulation of protein binding	Gene Ontology	GO:0032092	biological process	5	47	0.0157638
	negative regulation of telomere maintenance via telomerase	Gene Ontology	GO:0032211	biological process	3	16	0.0157356
	positive regulation of cytokinesis	Gene Ontology	GO:0032467	biological process	3	18	0.0207131
	regulation of Rab protein signal transduction	Gene Ontology	GO:0032483	biological process	2	5	0.0153762
	regulation of Cdc42 protein signal transduction	Gene Ontology	GO:0032489	biological process	2	5	0.0153762
	response to retinoic acid	Gene Ontology	GO:0032526	biological process	3	20	0.0264546
	Golgi cisterna membrane	Gene Ontology	GO:0032580	biological process	3	24	0.0402129
	negative regulation of interleukin-1 beta production	Gene Ontology	GO:0032691	biological process	2	5	0.0153762
	negative regulation of interleukin-2 production	Gene Ontology	GO:0032703	biological process	2	8	0.0311436
	negative regulation of interleukin-6 production	Gene Ontology	GO:0032715	biological process	3	20	0.0264546
	negative regulation of tumor necrosis factor production	Gene Ontology	GO:0032720	biological process	3	26	0.0482031
	positive regulation of interleukin-2 production	Gene Ontology	GO:0032743	biological process	3	13	0.00968517
	positive regulation of interleukin-4 production	Gene Ontology	GO:0032753	biological process	3	10	0.00526952
	positive regulation of cell adhesion mediated by integrin	Gene Ontology	GO:0033630	biological process	3	12	0.00803671
	regulation of Rho protein signal transduction	Gene Ontology	GO:0035023	biological process	3	20	0.0264546
	positive regulation of T cell proliferation	Gene Ontology	GO:0042102	biological process	5	37	0.0064981
	negative regulation of protein catabolic process	Gene Ontology	GO:0042177	biological process	3	22	0.0329579
	hemoglobin biosynthetic process	Gene Ontology	GO:0042541	biological process	2	5	0.0153762
	negative regulation of cysteine-type endopeptidase activity involved in apoptotic process	Gene Ontology	GO:0043154	biological process	5	41	0.00954594
	proteasome-mediated ubiquitin-dependent protein catabolic process	Gene Ontology	GO:0043161	biological process	8	112	0.0212688
	positive regulation of mast cell degranulation	Gene Ontology	GO:0043306	biological process	2	6	0.0201191
	negative regulation of MAP kinase activity	Gene Ontology	GO:0043407	biological process	3	26	0.0482031
	positive regulation of blood vessel endothelial cell migration	Gene Ontology	GO:0043536	biological process	3	23	0.0364923
	regulation of insulin-like growth factor receptor signaling pathway	Gene Ontology	GO:0043567	biological process	3	8	0.00317163
	regulation of phosphoprotein phosphatase activity	Gene Ontology	GO:0043666	biological process	3	26	0.0482031
	positive regulation of B cell differentiation	Gene Ontology	GO:0045579	biological process	5	10	4.31548e-05
	regulation of fat cell differentiation	Gene Ontology	GO:0045598	biological process	2	10	0.0440035
	positive regulation of erythrocyte differentiation	Gene Ontology	GO:0045648	biological process	3	16	0.0157356
	positive regulation of fatty acid biosynthetic process	Gene Ontology	GO:0045723	biological process	2	6	0.0201191
	positive regulation of Notch signaling pathway	Gene Ontology	GO:0045747	biological process	3	25	0.0441173
	positive regulation of axon extension	Gene Ontology	GO:0045773	biological process	3	15	0.0135318
	negative regulation of innate immune response	Gene Ontology	GO:0045824	biological process	2	8	0.0311436
	positive regulation of natural killer cell mediated cytotoxicity	Gene Ontology	GO:0045954	biological process	2	10	0.0440035
	positive regulation of mRNA splicing, via spliceosome	Gene Ontology	GO:0048026	biological process	3	14	0.0115158
	negative regulation of inflammatory response	Gene Ontology	GO:0050728	biological process	7	60	0.0028733
	positive regulation of peptidyl-tyrosine phosphorylation	Gene Ontology	GO:0050731	biological process	6	43	0.00254114
	negative regulation of axonogenesis	Gene Ontology	GO:0050771	biological process	2	8	0.0311436
	positive regulation of membrane protein ectodomain proteolysis	Gene Ontology	GO:0051044	biological process	2	7	0.0253861
	negative regulation of hydrolase activity	Gene Ontology	GO:0051346	biological process	2	5	0.0153762
	positive regulation of stress fiber assembly	Gene Ontology	GO:0051496	biological process	4	32	0.0184859
	negative regulation of calcium ion transport	Gene Ontology	GO:0051926	biological process	2	7	0.0253861
	oxidation-reduction process	Gene Ontology	GO:0055114	biological process	20	450	0.0487111
	phospholipase C-activating dopamine receptor signaling pathway	Gene Ontology	GO:0060158	biological process	2	7	0.0253861
	regulation of mitotic spindle organization	Gene Ontology	GO:0060236	biological process	2	10	0.0440035
	regulation of proteasomal protein catabolic process	Gene Ontology	GO:0061136	biological process	2	8	0.0311436
	positive regulation of ERK1 and ERK2 cascade	Gene Ontology	GO:0070374	biological process	9	130	0.0179198
	DNA biosynthetic process	Gene Ontology	GO:0071897	biological process	3	18	0.0207131
	regulation of heart rate by cardiac conduction	Gene Ontology	GO:0086091	biological process	4	27	0.011033
	positive regulation of neutrophil chemotaxis	Gene Ontology	GO:0090023	biological process	2	10	0.0440035
	positive regulation of p38MAPK cascade	Gene Ontology	GO:1900745	biological process	3	19	0.0234883
	regulation of neuron death	Gene Ontology	GO:1901214	biological process	2	9	0.0373596
	positive regulation of flagellated sperm motility	Gene Ontology	GO:1902093	biological process	2	7	0.0253861
	negative regulation of delayed rectifier potassium channel activity	Gene Ontology	GO:1902260	biological process	2	7	0.0253861
	voltage-gated potassium channel activity involved in ventricular cardiac muscle cell action potential repolarization	Gene Ontology	GO:1902282	biological process	2	7	0.0253861
	negative regulation of complement-dependent cytotoxicity	Gene Ontology	GO:1903660	biological process	2	5	0.0153762
	regulation of aerobic respiration	Gene Ontology	GO:1903715	biological process	2	6	0.0201191
	positive regulation of vascular endothelial cell proliferation	Gene Ontology	GO:1905564	biological process	2	9	0.0373596
	regulation of G1/S transition of mitotic cell cycle	Gene Ontology	GO:2000045	biological process	3	12	0.00803671
	positive regulation of neutrophil extravasation	Gene Ontology	GO:2000391	biological process	2	5	0.0153762
	positive regulation of DNA biosynthetic process	Gene Ontology	GO:2000573	biological process	2	8	0.0311436
	negative regulation of anoikis	Gene Ontology	GO:2000811	biological process	2	9	0.0373596
	negative regulation of extrinsic apoptotic signaling pathway	Gene Ontology	GO:2001237	biological process	4	23	0.00672787
	positive regulation of extrinsic apoptotic signaling pathway in absence of ligand	Gene Ontology	GO:2001241	biological process	4	8	0.000266027
	hair follicle development	Gene Ontology	GO:0001942	biological process	3	26	0.0482031
	G protein-coupled adenosine receptor signaling pathway	Gene Ontology	GO:0001973	biological process	2	6	0.0201191
	hematopoietic progenitor cell differentiation	Gene Ontology	GO:0002244	biological process	5	58	0.0331562
	marginal zone B cell differentiation	Gene Ontology	GO:0002315	biological process	2	8	0.0311436
	tricarboxylic acid cycle	Gene Ontology	GO:0006099	biological process	3	26	0.0482031
	double-strand break repair via nonhomologous end joining	Gene Ontology	GO:0006303	biological process	3	17	0.018129
	mRNA polyadenylation	Gene Ontology	GO:0006378	biological process	3	22	0.0329579
	transcription initiation from RNA polymerase III promoter	Gene Ontology	GO:0006384	biological process	2	5	0.0153762
	RNA export from nucleus	Gene Ontology	GO:0006405	biological process	2	9	0.0373596
	protein dephosphorylation	Gene Ontology	GO:0006470	biological process	8	86	0.00531118
	retrograde vesicle-mediated transport, Golgi to endoplasmic reticulum	Gene Ontology	GO:0006890	biological process	4	32	0.0184859
	endocytosis	Gene Ontology	GO:0006897	biological process	9	109	0.00656218
	nuclear migration	Gene Ontology	GO:0007097	biological process	2	8	0.0311436
	heterophilic cell-cell adhesion via plasma membrane cell adhesion molecules	Gene Ontology	GO:0007157	biological process	4	27	0.011033
	spermatogenesis	Gene Ontology	GO:0007283	biological process	9	148	0.0356111
	lung development	Gene Ontology	GO:0030324	biological process	5	46	0.0145792
	ubiquitin-dependent ERAD pathway	Gene Ontology	GO:0030433	biological process	6	58	0.00953804
	lipopolysaccharide-mediated signaling pathway	Gene Ontology	GO:0031663	biological process	3	26	0.0482031
	toll-like receptor 4 signaling pathway	Gene Ontology	GO:0034142	biological process	2	9	0.0373596
	embryonic digestive tract development	Gene Ontology	GO:0048566	biological process	2	10	0.0440035
	progesterone receptor signaling pathway	Gene Ontology	GO:0050847	biological process	2	7	0.0253861
	lung-associated mesenchyme development	Gene Ontology	GO:0060484	biological process	3	5	0.00114731
	secondary palate development	Gene Ontology	GO:0062009	biological process	2	9	0.0373596
	protein import into peroxisome matrix	Gene Ontology	GO:0016558	biological process	2	8	0.0311436
	removal of superoxide radicals	Gene Ontology	GO:0019430	biological process	2	10	0.0440035
	lipid storage	Gene Ontology	GO:0019915	biological process	3	21	0.0296115
	extracellular matrix organization	Gene Ontology	GO:0030198	biological process	10	117	0.00341097
	T cell differentiation	Gene Ontology	GO:0030217	biological process	3	23	0.0364923
	neutrophil chemotaxis	Gene Ontology	GO:0030593	biological process	5	46	0.0145792
	protein destabilization	Gene Ontology	GO:0031648	biological process	4	34	0.0221635
	interleukin-6 production	Gene Ontology	GO:0032635	biological process	2	7	0.0253861
	mitotic DNA replication checkpoint	Gene Ontology	GO:0033314	biological process	2	7	0.0253861
	phospholipid efflux	Gene Ontology	GO:0033700	biological process	2	8	0.0311436
	wound healing, spreading of epidermal cells	Gene Ontology	GO:0035313	biological process	2	10	0.0440035
	SNARE complex assembly	Gene Ontology	GO:0035493	biological process	2	8	0.0311436
	protein K11-linked deubiquitination	Gene Ontology	GO:0035871	biological process	3	9	0.00414016
	endodermal cell differentiation	Gene Ontology	GO:0035987	biological process	7	20	7.82594e-06
	natural killer cell mediated cytotoxicity	Gene Ontology	GO:0042267	biological process	2	6	0.0201191
	sequestering of actin monomers	Gene Ontology	GO:0042989	biological process	3	9	0.00414016
	wound healing, spreading of cells	Gene Ontology	GO:0044319	biological process	2	9	0.0373596
	maintenance of epithelial cell apical/basal polarity	Gene Ontology	GO:0045199	biological process	2	9	0.0373596
	filopodium assembly	Gene Ontology	GO:0046847	biological process	3	13	0.00968517
	oligodendrocyte differentiation	Gene Ontology	GO:0048709	biological process	3	16	0.0157356
	modulation of chemical synaptic transmission	Gene Ontology	GO:0050804	biological process	4	44	0.0469128
	phospholipid homeostasis	Gene Ontology	GO:0055091	biological process	2	9	0.0373596
	protein localization to chromosome, telomeric region	Gene Ontology	GO:0070198	biological process	2	10	0.0440035
	protein K63-linked deubiquitination	Gene Ontology	GO:0070536	biological process	4	25	0.00870751
	protein K48-linked deubiquitination	Gene Ontology	GO:0071108	biological process	4	28	0.0123319
	skeletal muscle acetylcholine-gated channel clustering	Gene Ontology	GO:0071340	biological process	2	6	0.0201191
	zinc ion transmembrane transport	Gene Ontology	GO:0071577	biological process	4	12	0.0008934
	zinc ion import across plasma membrane	Gene Ontology	GO:0071578	biological process	2	7	0.0253861
	ventricular cardiac muscle cell action potential	Gene Ontology	GO:0086005	biological process	2	6	0.0201191
	L-histidine transmembrane transport	Gene Ontology	GO:0089709	biological process	2	5	0.0153762
	ruffle assembly	Gene Ontology	GO:0097178	biological process	4	12	0.0008934
	plasma membrane tubulation	Gene Ontology	GO:0097320	biological process	2	10	0.0440035
	potassium ion export across plasma membrane	Gene Ontology	GO:0097623	biological process	2	10	0.0440035
	membrane repolarization during ventricular cardiac muscle cell action potential	Gene Ontology	GO:0098915	biological process	2	7	0.0253861
	postsynaptic actin cytoskeleton organization	Gene Ontology	GO:0098974	biological process	2	6	0.0201191
	cytoplasm	Gene Ontology	GO:0005737	cellular component	129	2398	3.40489e-11
	cytosol	Gene Ontology	GO:0005829	cellular component	101	2056	4.37322e-07
	external side of plasma membrane	Gene Ontology	GO:0009897	cellular component	22	210	8.9744e-07
	extracellular region	Gene Ontology	GO:0005576	cellular component	27	348	1.1061e-05
	nucleus	Gene Ontology	GO:0005634	cellular component	117	2706	1.85911e-05
	cell surface	Gene Ontology	GO:0009986	cellular component	23	306	7.6001e-05
	mitochondrion	Gene Ontology	GO:0005739	cellular component	34	647	0.00116853
	integral component of membrane	Gene Ontology	GO:0016021	cellular component	151	4085	0.00153833
	extracellular space	Gene Ontology	GO:0005615	cellular component	41	865	0.00245033
	cell-cell junction	Gene Ontology	GO:0005911	cellular component	9	102	0.00441162
	adherens junction	Gene Ontology	GO:0005912	cellular component	8	85	0.00497986
	RNA polymerase I complex	Gene Ontology	GO:0005736	cellular component	3	11	0.00656644
	integral component of plasma membrane	Gene Ontology	GO:0005887	cellular component	31	684	0.013715
	membrane	Gene Ontology	GO:0016020	cellular component	23	473	0.0154613
	intracellular membrane-bounded organelle	Gene Ontology	GO:0043231	cellular component	13	252	0.0403869
	cytoskeleton	Gene Ontology	GO:0005856	cellular component	16	151	2.37571e-05
	apical plasma membrane	Gene Ontology	GO:0016324	cellular component	14	156	0.000371381
	nucleoplasm	Gene Ontology	GO:0005654	cellular component	67	1546	0.00120833
	mitochondrial inner membrane	Gene Ontology	GO:0005743	cellular component	8	99	0.0113164
	microtubule cytoskeleton	Gene Ontology	GO:0015630	cellular component	6	68	0.0186175
	lipid droplet	Gene Ontology	GO:0005811	cellular component	5	51	0.0211387
	RNA polymerase III complex	Gene Ontology	GO:0005666	cellular component	3	13	0.00968517
	cytoplasmic vesicle	Gene Ontology	GO:0031410	cellular component	18	144	8.97213e-07
	actin filament	Gene Ontology	GO:0005884	cellular component	7	61	0.00312617
	anaphase-promoting complex	Gene Ontology	GO:0005680	cellular component	3	18	0.0207131
	anchored component of membrane	Gene Ontology	GO:0031225	cellular component	3	15	0.0135318
	AP-2 adaptor complex	Gene Ontology	GO:0030122	cellular component	2	9	0.0373596
	basal plasma membrane	Gene Ontology	GO:0009925	cellular component	3	24	0.0402129
	basement membrane	Gene Ontology	GO:0005604	cellular component	6	58	0.00953804
	basolateral plasma membrane	Gene Ontology	GO:0016323	cellular component	9	91	0.00218351
	cell division site	Gene Ontology	GO:0032153	cellular component	4	13	0.00114219
	centrosome	Gene Ontology	GO:0005813	cellular component	17	349	0.0334241
	collagen-containing extracellular matrix	Gene Ontology	GO:0062023	cellular component	10	105	0.00164376
	cyclin-dependent protein kinase holoenzyme complex	Gene Ontology	GO:0000307	cellular component	3	24	0.0402129
	dendrite	Gene Ontology	GO:0030425	cellular component	10	162	0.0254565
	ruffle	Gene Ontology	GO:0001726	cellular component	7	50	0.00111442
	podosome	Gene Ontology	GO:0002102	cellular component	3	12	0.00803671
	nuclear outer membrane	Gene Ontology	GO:0005640	cellular component	2	10	0.0440035
	mitochondrial outer membrane	Gene Ontology	GO:0005741	cellular component	5	62	0.0416025
	mitochondrial intermembrane space	Gene Ontology	GO:0005758	cellular component	6	40	0.0018287
	mitochondrial large ribosomal subunit	Gene Ontology	GO:0005762	cellular component	4	45	0.0499813
	mitochondrial small ribosomal subunit	Gene Ontology	GO:0005763	cellular component	4	21	0.00507132
	lysosome	Gene Ontology	GO:0005764	cellular component	9	149	0.0368539
	endosome	Gene Ontology	GO:0005768	cellular component	10	152	0.0176107
	late endosome	Gene Ontology	GO:0005770	cellular component	6	68	0.0186175
	peroxisome	Gene Ontology	GO:0005777	cellular component	9	59	0.00012615
	peroxisomal matrix	Gene Ontology	GO:0005782	cellular component	2	7	0.0253861
	endoplasmic reticulum	Gene Ontology	GO:0005783	cellular component	31	522	0.000288382
	Golgi apparatus	Gene Ontology	GO:0005794	cellular component	34	549	7.03545e-05
	spindle	Gene Ontology	GO:0005819	cellular component	4	30	0.0152132
	heterotrimeric G-protein complex	Gene Ontology	GO:0005834	cellular component	4	32	0.0184859
	septin ring	Gene Ontology	GO:0005940	cellular component	4	13	0.00114219
	mediator complex	Gene Ontology	GO:0016592	cellular component	4	40	0.0357207
	nuclear speck	Gene Ontology	GO:0016607	cellular component	12	227	0.0411427
	lamellipodium	Gene Ontology	GO:0030027	cellular component	8	94	0.00860191
	integral component of Golgi membrane	Gene Ontology	GO:0030173	cellular component	5	42	0.0104387
	filopodium	Gene Ontology	GO:0030175	cellular component	4	30	0.0152132
	integral component of endoplasmic reticulum membrane	Gene Ontology	GO:0030176	cellular component	6	77	0.0307248
	extracellular matrix	Gene Ontology	GO:0031012	cellular component	9	154	0.0435133
	septin complex	Gene Ontology	GO:0031105	cellular component	4	13	0.00114219
	microvillus membrane	Gene Ontology	GO:0031528	cellular component	2	6	0.0201191
	guanyl-nucleotide exchange factor complex	Gene Ontology	GO:0032045	cellular component	2	6	0.0201191
	ruffle membrane	Gene Ontology	GO:0032587	cellular component	7	36	0.000191395
	specific granule	Gene Ontology	GO:0042581	cellular component	2	9	0.0373596
	receptor complex	Gene Ontology	GO:0043235	cellular component	11	141	0.00418854
	perinuclear region of cytoplasm	Gene Ontology	GO:0048471	cellular component	22	279	5.62874e-05
	shelterin complex	Gene Ontology	GO:0070187	cellular component	2	7	0.0253861
	sperm midpiece	Gene Ontology	GO:0097225	cellular component	3	22	0.0329579
	L-type voltage-gated calcium channel complex	Gene Ontology	GO:1990454	cellular component	2	7	0.0253861
	ATP binding	Gene Ontology	GO:0005524	molecular function	65	1203	3.44846e-06
	identical protein binding	Gene Ontology	GO:0042802	molecular function	38	655	9.85684e-05
	protein serine/threonine phosphatase activity	Gene Ontology	GO:0004722	molecular function	7	46	0.000716456
	lipid binding	Gene Ontology	GO:0008289	molecular function	8	73	0.00211298
	cell adhesion molecule binding	Gene Ontology	GO:0050839	molecular function	5	30	0.0029176
	cytoskeletal protein binding	Gene Ontology	GO:0008092	molecular function	5	31	0.00331021
	metal ion binding	Gene Ontology	GO:0046872	molecular function	42	915	0.00376379
	signaling receptor binding	Gene Ontology	GO:0005102	molecular function	12	166	0.00503433
	protein serine/threonine kinase activity	Gene Ontology	GO:0004674	molecular function	15	234	0.00528232
	phosphatidylinositol binding	Gene Ontology	GO:0035091	molecular function	6	67	0.0175148
	protein binding	Gene Ontology	GO:0005515	molecular function	5	50	0.0196971
	kinase activity	Gene Ontology	GO:0016301	molecular function	5	53	0.0242237
	GTPase activity	Gene Ontology	GO:0003924	molecular function	13	247	0.0355314
	integrin binding	Gene Ontology	GO:0005178	molecular function	10	83	0.00031058
	protein C-terminus binding	Gene Ontology	GO:0008022	molecular function	7	98	0.0301578
	GTPase activator activity	Gene Ontology	GO:0005096	molecular function	10	170	0.033332
	non-membrane spanning protein tyrosine kinase activity	Gene Ontology	GO:0004715	molecular function	5	34	0.00471495
	transmembrane transporter activity	Gene Ontology	GO:0022857	molecular function	8	115	0.0242422
	acetylcholine receptor binding	Gene Ontology	GO:0033130	molecular function	2	6	0.0201191
	acetylglucosaminyltransferase activity	Gene Ontology	GO:0008375	molecular function	4	27	0.011033
	actin monomer binding	Gene Ontology	GO:0003785	molecular function	4	18	0.00313667
	activation of MAPKK activity	Gene Ontology	GO:0000186	molecular function	3	24	0.0402129
	acyl-CoA dehydrogenase activity	Gene Ontology	GO:0003995	molecular function	2	6	0.0201191
	alpha-catenin binding	Gene Ontology	GO:0045294	molecular function	2	7	0.0253861
	amino acid binding	Gene Ontology	GO:0016597	molecular function	3	11	0.00656644
	arginine binding	Gene Ontology	GO:0034618	molecular function	2	6	0.0201191
	ATPase binding	Gene Ontology	GO:0051117	molecular function	5	49	0.0183216
	calcium-dependent protein binding	Gene Ontology	GO:0048306	molecular function	5	47	0.0157638
	calmodulin binding	Gene Ontology	GO:0005516	molecular function	9	86	0.00152794
	carbohydrate binding	Gene Ontology	GO:0030246	molecular function	7	101	0.0344035
	carboxypeptidase activity	Gene Ontology	GO:0004180	molecular function	2	7	0.0253861
	cardiolipin binding	Gene Ontology	GO:1901612	molecular function	2	9	0.0373596
	cyclin-dependent protein serine/threonine kinase regulator activity	Gene Ontology	GO:0016538	molecular function	4	28	0.0123319
	fibronectin binding	Gene Ontology	GO:0001968	molecular function	4	16	0.00217311
	transcription corepressor activity	Gene Ontology	GO:0003714	molecular function	8	125	0.0362326
	DNA-directed DNA polymerase activity	Gene Ontology	GO:0003887	molecular function	4	18	0.00313667
	DNA-directed 5'-3' RNA polymerase activity	Gene Ontology	GO:0003899	molecular function	5	24	0.00122777
	metalloendopeptidase activity	Gene Ontology	GO:0004222	molecular function	8	100	0.0119274
	serine-type endopeptidase activity	Gene Ontology	GO:0004252	molecular function	11	142	0.00440056
	MAP kinase kinase kinase activity	Gene Ontology	GO:0004709	molecular function	3	9	0.00414016
	transmembrane receptor protein tyrosine kinase activity	Gene Ontology	GO:0004714	molecular function	5	43	0.0113869
	thiol-dependent ubiquitin-specific protease activity	Gene Ontology	GO:0004843	molecular function	6	78	0.0323252
	fibroblast growth factor-activated receptor activity	Gene Ontology	GO:0005007	molecular function	2	5	0.0153762
	guanyl-nucleotide exchange factor activity	Gene Ontology	GO:0005085	molecular function	7	83	0.0141657
	Rho guanyl-nucleotide exchange factor activity	Gene Ontology	GO:0005089	molecular function	4	34	0.0221635
	type II transforming growth factor beta receptor binding	Gene Ontology	GO:0005114	molecular function	2	7	0.0253861
	zinc ion transmembrane transporter activity	Gene Ontology	GO:0005385	molecular function	5	18	0.00040045
	insulin-like growth factor binding	Gene Ontology	GO:0005520	molecular function	3	17	0.018129
	growth factor activity	Gene Ontology	GO:0008083	molecular function	7	110	0.0494519
	protein phosphatase 1 binding	Gene Ontology	GO:0008157	molecular function	3	19	0.0234883
	methyltransferase activity	Gene Ontology	GO:0008168	molecular function	4	41	0.0383562
	RNA methyltransferase activity	Gene Ontology	GO:0008173	molecular function	2	9	0.0373596
	heparin binding	Gene Ontology	GO:0008201	molecular function	11	98	0.000276612
	zinc ion binding	Gene Ontology	GO:0008270	molecular function	33	606	0.000784081
	thioredoxin peroxidase activity	Gene Ontology	GO:0008379	molecular function	2	5	0.0153762
	water channel activity	Gene Ontology	GO:0015250	molecular function	2	10	0.0440035
	palmitoyltransferase activity	Gene Ontology	GO:0016409	molecular function	2	6	0.0201191
	oxidoreductase activity	Gene Ontology	GO:0016491	molecular function	9	107	0.00587957
	dipeptidase activity	Gene Ontology	GO:0016805	molecular function	3	8	0.00317163
	Rab guanyl-nucleotide exchange factor activity	Gene Ontology	GO:0017112	molecular function	3	24	0.0402129
	fibroblast growth factor binding	Gene Ontology	GO:0017134	molecular function	3	12	0.00803671
	growth factor binding	Gene Ontology	GO:0019838	molecular function	4	14	0.00143576
	polysaccharide binding	Gene Ontology	GO:0030247	molecular function	2	8	0.0311436
	protein kinase activator activity	Gene Ontology	GO:0030295	molecular function	3	17	0.018129
	Rac guanyl-nucleotide exchange factor activity	Gene Ontology	GO:0030676	molecular function	4	16	0.00217311
	potassium ion binding	Gene Ontology	GO:0030955	molecular function	2	8	0.0311436
	receptor tyrosine kinase binding	Gene Ontology	GO:0030971	molecular function	5	40	0.00870711
	thiamine pyrophosphate binding	Gene Ontology	GO:0030976	molecular function	2	6	0.0201191
	G-protein gamma-subunit binding	Gene Ontology	GO:0031682	molecular function	2	5	0.0153762
	insulin-like growth factor I binding	Gene Ontology	GO:0031994	molecular function	3	9	0.00414016
	insulin-like growth factor II binding	Gene Ontology	GO:0031995	molecular function	2	7	0.0253861
	phosphatidylinositol-3-phosphate binding	Gene Ontology	GO:0032266	molecular function	4	34	0.0221635
	SH2 domain binding	Gene Ontology	GO:0042169	molecular function	5	25	0.00143927
	protein homodimerization activity	Gene Ontology	GO:0042803	molecular function	27	414	0.000175846
	protein-containing complex binding	Gene Ontology	GO:0044877	molecular function	8	103	0.0139058
	retinoid X receptor binding	Gene Ontology	GO:0046965	molecular function	2	5	0.0153762
	mRNA 5'-UTR binding	Gene Ontology	GO:0048027	molecular function	3	19	0.0234883
	platelet-derived growth factor binding	Gene Ontology	GO:0048407	molecular function	2	8	0.0311436
	Roundabout binding	Gene Ontology	GO:0048495	molecular function	2	8	0.0311436
	flavin adenine dinucleotide binding	Gene Ontology	GO:0050660	molecular function	6	56	0.00819977
	mitogen-activated protein kinase binding	Gene Ontology	GO:0051019	molecular function	3	21	0.0296115
	GTPase binding	Gene Ontology	GO:0051020	molecular function	3	19	0.0234883
	molecular adaptor activity	Gene Ontology	GO:0060090	molecular function	9	54	6.87262e-05
	endopeptidase activator activity	Gene Ontology	GO:0061133	molecular function	2	6	0.0201191
	metalloaminopeptidase activity	Gene Ontology	GO:0070006	molecular function	3	19	0.0234883
	metallodipeptidase activity	Gene Ontology	GO:0070573	molecular function	3	6	0.00168471
	growth factor receptor binding	Gene Ontology	GO:0070851	molecular function	2	6	0.0201191
	lipopeptide binding	Gene Ontology	GO:0071723	molecular function	2	7	0.0253861
	extracellular matrix structural constituent	Gene Ontology	GO:0005201	molecular function	5	54	0.0258691
	protein self-association	Gene Ontology	GO:0043621	molecular function	6	36	0.00112714
