# Supplementary material for: Cluster analysis of splenocyte microRNAs in the pig reveals key signal regulators of immunomodulation in the host during acute and chronic Toxoplasma gondii infection
Source: Parasit Vectors. 2022 Feb 17;15:58. doi: 10.1186/s13071-022-05164-3 (PMC8851844; doi:10.1186/s13071-022-05164-3)
Supplement: Supplementary file 12 — Additional file 12: Table S11. The significantly enriched KEGG and Reactome pathways for the predicted target genes of miRNAs in subcluster H3-K17-SOM1. [file 13071_2022_5164_MOESM12_ESM.xlsx]

## Sheet: Sheet1
	Table S11 The significantly enriched KEGG and Reactome pathways for the predicted target genes of miRNAs in subcluster H3-K17-SOM1
	Term	Database	ID	Input gene number	Background gene number	Corrected P-Value
	Pathways in cancer	KEGG PATHWAY	ssc05200	39	506	0.00023918
	MAPK signaling pathway	KEGG PATHWAY	ssc04010	26	286	0.000507578
	Metabolic pathways	KEGG PATHWAY	ssc01100	73	1388	0.000826386
	Peroxisome	KEGG PATHWAY	ssc04146	13	84	0.00103577
	PI3K-Akt signaling pathway	KEGG PATHWAY	ssc04151	27	335	0.00142547
	Regulation of actin cytoskeleton	KEGG PATHWAY	ssc04810	20	207	0.00175751
	NF-kappa B signaling pathway	KEGG PATHWAY	ssc04064	12	99	0.0087808
	Focal adhesion	KEGG PATHWAY	ssc04510	17	194	0.0121215
	Hypertrophic cardiomyopathy (HCM)	KEGG PATHWAY	ssc05410	11	89	0.0121215
	Chemokine signaling pathway	KEGG PATHWAY	ssc04062	16	177	0.0123643
	Proteoglycans in cancer	KEGG PATHWAY	ssc05205	17	200	0.0145136
	Leishmaniasis	KEGG PATHWAY	ssc05140	9	66	0.0197026
	Rap1 signaling pathway	KEGG PATHWAY	ssc04015	17	211	0.0199478
	Human papillomavirus infection	KEGG PATHWAY	ssc05165	22	318	0.0204004
	Calcium signaling pathway	KEGG PATHWAY	ssc04020	16	196	0.0230852
	Toxoplasmosis	KEGG PATHWAY	ssc05145	11	103	0.0231112
	Human T-cell leukemia virus 1 infection	KEGG PATHWAY	ssc05166	17	220	0.0261718
	Glyoxylate and dicarboxylate metabolism	KEGG PATHWAY	ssc00630	6	30	0.0264015
	PD-L1 expression and PD-1 checkpoint pathway in cancer	KEGG PATHWAY	ssc05235	10	93	0.0371517
	Dilated cardiomyopathy (DCM)	KEGG PATHWAY	ssc05414	10	93	0.0371517
	Carbon metabolism	KEGG PATHWAY	ssc01200	11	112	0.0393684
	B cell receptor signaling pathway	KEGG PATHWAY	ssc04662	9	78	0.0396276
	cAMP signaling pathway	KEGG PATHWAY	ssc04024	16	212	0.0408993
	Non-small cell lung cancer	KEGG PATHWAY	ssc05223	8	64	0.0443106
	Cellular senescence	KEGG PATHWAY	ssc04218	13	154	0.0446696
	Cytokine-cytokine receptor interaction	KEGG PATHWAY	ssc04060	18	259	0.0452097
	ECM-receptor interaction	KEGG PATHWAY	ssc04512	9	84	0.048727
	C-type lectin receptor signaling pathway	KEGG PATHWAY	ssc04625	10	103	0.0493645
	Metabolism	Reactome	R-SSC-1430728	35	445	0.000340346
	Immune System	Reactome	R-SSC-168256	32	424	0.00103577
	Cell Cycle	Reactome	R-SSC-1640170	17	174	0.0053908
	Cytokine Signaling in Immune system	Reactome	R-SSC-1280215	13	114	0.00876054
	Cell Cycle, Mitotic	Reactome	R-SSC-69278	15	157	0.0121215
	Signaling by Interleukins	Reactome	R-SSC-449147	11	90	0.0125018
	Metabolism of proteins	Reactome	R-SSC-392499	31	522	0.0197026
	Transport of small molecules	Reactome	R-SSC-382551	14	152	0.0197026
	Innate Immune System	Reactome	R-SSC-168249	18	235	0.0223223
	Metabolism of lipids	Reactome	R-SSC-556833	13	150	0.0396276
	MAP2K and MAPK activation	Reactome	R-SSC-5674135	4	13	0.0452097
	Other interleukin signaling	Reactome	R-SSC-449836	7	50	0.0452097
