# Supplementary material for: Cluster analysis of splenocyte microRNAs in the pig reveals key signal regulators of immunomodulation in the host during acute and chronic Toxoplasma gondii infection
Source: Parasit Vectors. 2022 Feb 17;15:58. doi: 10.1186/s13071-022-05164-3 (PMC8851844; doi:10.1186/s13071-022-05164-3)
Supplement: Supplementary file 13 — Additional file 13: Table S12. miRNAs in subcluster K1 potentially regulating the gene expression in the Notch signaling pathway (GO:0007219). [file 13071_2022_5164_MOESM13_ESM.xlsx]

## Sheet: Sheet1
	Table S12 miRNAs in subcluster K1 potentially regulating the gene expression in Notch signaling pathway (GO:0007219)
	Target gene ID	Gene symbol	Involved miRNAs
	ENSSSCG00000015954	DLX2	ssc-miR-124a
	ENSSSCG00000007501	BMP7	ssc-miR-4332
	ENSSSCG00000011618	GATA2	ssc-miR-4332
