# Supplementary material for: Cluster analysis of splenocyte microRNAs in the pig reveals key signal regulators of immunomodulation in the host during acute and chronic Toxoplasma gondii infection
Source: Parasit Vectors. 2022 Feb 17;15:58. doi: 10.1186/s13071-022-05164-3 (PMC8851844; doi:10.1186/s13071-022-05164-3)
Supplement: Supplementary file 14 — Additional file 14: Table S13. miRNAs in subcluster K15 regulating the gene expression in the innate immune system pathway (R-SSC-168249) enriched by the Reactome pathway. [file 13071_2022_5164_MOESM14_ESM.xlsx]

## Sheet: Sheet1
	Table S13 miRNAs in subcluster K15 regulating the gene expression in Innate Immune System pathway (R-SSC-168249) enriched by Reactome pathway
	Target gene ID	Gene symbol	Involved miRNAs
	ENSSSCG00000001009	RIPK1	ssc-miR-9851-3p, ssc-miR-339-3p
	ENSSSCG00000001651	CNPY3	ssc-miR-339-3p
	ENSSSCG00000002525	TRAF3	ssc-miR-339-3p
	ENSSSCG00000003520	CDC42	ssc-miR-15a
	ENSSSCG00000005503	TLR4	ssc-miR-4334-3p
	ENSSSCG00000005706	ABL1	ssc-miR-9851-3p
	ENSSSCG00000006385	NCSTN	ssc-miR-4334-3p
	ENSSSCG00000006499	LAMTOR2	ssc-miR-339-3p
	ENSSSCG00000006588	S100A9	ssc-miR-17-3p
	ENSSSCG00000006589	S100A12	ssc-miR-4334-3p
	ENSSSCG00000006610	S100A11	ssc-miR-339-3p
	ENSSSCG00000008820	TEC	ssc-miR-9851-3p
	ENSSSCG00000009817	P2RX7	ssc-miR-9851-3p
	ENSSSCG00000009904	DYNLL1	ssc-miR-17-3p
	ENSSSCG00000010094	SNAP29	ssc-miR-9851-3p
	ENSSSCG00000012378	PDZD11	ssc-miR-339-3p
	ENSSSCG00000012437	ATP7A	ssc-miR-15a
	ENSSSCG00000012912	TBC1D10C	ssc-miR-9851-3p
	ENSSSCG00000014804	LAMTOR1	ssc-miR-4334-3p
	ENSSSCG00000015743	PTPN4	ssc-miR-17-5p
	ENSSSCG00000017116	LPCAT1	ssc-miR-339-3p
	ENSSSCG00000017405	ATP6V0A1	ssc-miR-339-3p
	ENSSSCG00000023998	PSMD2	ssc-miR-15a
	ENSSSCG00000024791	CD59	ssc-miR-1285
	ENSSSCG00000029679	TRAPPC1	ssc-miR-9851-3p
	ENSSSCG00000014559	PSMD13	novel-882, ssc-miR-132
	ENSSSCG00000003526	C1QB	ssc-miR-138
	ENSSSCG00000003528	C1QB	ssc-miR-138
