# Supplementary material for: Cluster analysis of splenocyte microRNAs in the pig reveals key signal regulators of immunomodulation in the host during acute and chronic Toxoplasma gondii infection
Source: Parasit Vectors. 2022 Feb 17;15:58. doi: 10.1186/s13071-022-05164-3 (PMC8851844; doi:10.1186/s13071-022-05164-3)
Supplement: Supplementary file 15 — Additional file 15: Table S14. miRNAs in subclusters SOM1, SOM17, and SOM25 regulating the gene expression in B cell activation (GO:0042113). [file 13071_2022_5164_MOESM15_ESM.xlsx]

## Sheet: Sheet1
	Table S14 miRNAs in subclusters SOM1, SOM17 and SOM25 regulating the gene expression in B cell activation (GO:0042113) enriched by GO
	Subcluster	Target gene ID	Gene symbol	Involved miRNAs
	SOM1
		ENSSSCG00000002039	MMP14	ssc-miR-328
		ENSSSCG00000003017	TGFB1	novel_232
		ENSSSCG00000011234	CMTM7	ssc-miR-504
		ENSSSCG00000012652	SASH3	ssc-miR-328
		ENSSSCG00000014281	IL13	ssc-let-7c, ssc-miR-125a
		ENSSSCG00000015098	CXCR5	ssc-miR-30c-3p
		ENSSSCG00000016755	POLM	ssc-miR-504, ssc-miR-30c-3p
		ENSSSCG00000016957	CD180	ssc-miR-328
		ENSSSCG00000017187	FOXJ1	ssc-miR-671-3p
		ENSSSCG00000017406	STAT5B	ssc-miR-328
		ENSSSCG00000025537	PTPN6	ssc-let-7a, ssc-let-7c, ssc-miR-30c-3p
		ENSSSCG00000029239	MZB1	ssc-miR-328
		ENSSSCG00000030172	CD40LG	ssc-miR-139-3p
		ENSSSCG00000030582	BATF	ssc-miR-129a-3p
	SOM17
		ENSSSCG00000002039	MMP14	ssc-miR-4334-3p
		ENSSSCG00000003973	CTPS1	ssc-miR-9851-3p
		ENSSSCG00000007440	CD40	ssc-miR-339-3p
		ENSSSCG00000009664	PTK2B	ssc-miR-9851-3p
		ENSSSCG00000012912	TBC1D10C	ssc-miR-9851-3p
		ENSSSCG00000013410	SWAP70	ssc-miR-9851-3p
		ENSSSCG00000014281	IL13	ssc-miR-9851-3p
		ENSSSCG00000029239	MZB1	ssc-miR-339-3p
	SOM25
		ENSSSCG00000000742	ITFG2	ssc-miR-127
		ENSSSCG00000002039	MMP14	ssc-miR-370
		ENSSSCG00000003017	TGFB1	novel_262
		ENSSSCG00000009517	GPR183	novel_262
		ENSSSCG00000016755	POLM	ssc-miR-370
		ENSSSCG00000017406	STAT5B	ssc-miR-370
		ENSSSCG00000030172	CD40LG	ssc-miR-370
