# Supplementary material for: Cluster analysis of splenocyte microRNAs in the pig reveals key signal regulators of immunomodulation in the host during acute and chronic Toxoplasma gondii infection
Source: Parasit Vectors. 2022 Feb 17;15:58. doi: 10.1186/s13071-022-05164-3 (PMC8851844; doi:10.1186/s13071-022-05164-3)
Supplement: Supplementary file 16 — Additional file 16: Table S15. miRNAs in subcluster SOM9 regulating the gene expression in leukocyte migration (GO:0050900) and chemokine activity (GO:0008009). [file 13071_2022_5164_MOESM16_ESM.xlsx]

## Sheet: Sheet1
	Table S15 miRNAs in subcluster SOM9 regulating the gene expression in leukocyte migration (GO:0050900) and chemokine activity (GO:0008009) enriched by GO
	Term	Target gene ID	Gene symbol	Involved miRNAs
	leukocyte migration (GO:0050900)
		ENSSSCG00000003520	CDC42	ssc-miR-185
		ENSSSCG00000010414	CXCL12	ssc-miR-185
		ENSSSCG00000012135	VEGFD	ssc-miR-29a
		ENSSSCG00000013593	CCL25	ssc-miR-185
		ENSSSCG00000014310	CXCL14	ssc-miR-185
		ENSSSCG00000017920	CXCL16	ssc-miR-103
	chemokine activity (GO:0008009)
		ENSSSCG00000010414	CXCL12	ssc-miR-185
		ENSSSCG00000013593	CCL25	ssc-miR-185
		ENSSSCG00000014310	CXCL14	ssc-miR-185
		ENSSSCG00000017920	CXCL16	ssc-miR-103
