# Supplementary material for: Cluster analysis of splenocyte microRNAs in the pig reveals key signal regulators of immunomodulation in the host during acute and chronic Toxoplasma gondii infection
Source: Parasit Vectors. 2022 Feb 17;15:58. doi: 10.1186/s13071-022-05164-3 (PMC8851844; doi:10.1186/s13071-022-05164-3)
Supplement: Supplementary file 17 — Additional file 17: Table S16. miRNAs in subcluster H2 involved in regulation of the cytokine–cytokine receptor interaction pathway (ssc04060). [file 13071_2022_5164_MOESM17_ESM.xlsx]

## Sheet: Sheet1
	Table S16 miRNAs in subcluster H2 involving in regulation of Cytokine-cytokine receptor interaction pathway (ssc04060)
	Cytokines	Target gene ID	Gene symbol	Involved miRNAs
	Chemokines
		ENSSSCG00000017720	CCL1	ssc-miR-296-3p
		ENSSSCG00000023852	CCL17	ssc-miR-423-5p
		ENSSSCG00000010966	CCL19	ssc-miR-532-3p
		ENSSSCG00000010965	CCL21	ssc-miR-1343
		ENSSSCG00000013593	CCL25	ssc-miR-185, novel-184
		ENSSSCG00000024270	CCR2	ssc-miR-1306-5p
		ENSSSCG00000010414	CXCL12	ssc-miR-185, novel-184
		ENSSSCG00000014310	CXCL14	ssc-miR-185
		ENSSSCG00000017920	CXCL16	ssc-miR-103
		ENSSSCG00000023489	CXCL9	ssc-miR-145-5p
		ENSSSCG00000012402	CXCR3	ssc-miR-1343
		ENSSSCG00000015098	CXCR5	ssc-miR-296-3p, ssc-miR-338
	Class I helical cytokines
		ENSSSCG00000010974	CNTFR	ssc-miR-432-3p, ssc-miR-193a-5p, ssc-miR-1343
		ENSSSCG00000023737	CSF2	novel_184
		ENSSSCG00000017482	CSF3	ssc-miR-532-3p, ssc-miR-1307
		ENSSSCG00000017488	CSF3	ssc-miR-532-3p
		ENSSSCG00000007673	EPO	ssc-miR-532-3p
		ENSSSCG00000017284	GH1	ssc-miR-423-5p, ssc-miR-490-3p
		ENSSSCG00000010968	IL11RA	ssc-miR-490-3p
		ENSSSCG00000013894	IL12RB1	ssc-miR-500
		ENSSSCG00000014281	IL13	ssc-miR-212, ssc-miR-125b, novel_184
		ENSSSCG00000007816	IL21R	ssc-miR-133a-3p
		ENSSSCG00000013766	IL27RA	ssc-miR-490-3p
		ENSSSCG00000022849	IL2RA	ssc-miR-1343
		ENSSSCG00000012397	IL2RG	ssc-miR-92b-3p
		ENSSSCG00000016832	IL7R	ssc-miR-500
		ENSSSCG00000007973	IL9R	ssc-miR-423-5p
		ENSSSCG00000009997	OSM	ssc-let-7d-5p, ssc-miR-491
	Class II helical IL10/28-like cytokines
		ENSSSCG00000015085	IL10RA	ssc-miR-296-3p, ssc-miR-1343
		ENSSSCG00000022500	IL20RB	ssc-miR-2366, ssc-miR-1343
	IL17-like cytokines
		ENSSSCG00000001749	IL17F	ssc-miR-432-3p
		ENSSSCG00000011559	IL17RC	ssc-miR-7134-3p, ssc-miR-500, ssc-miR-185, ssc-miR-1343, ssc-miR-1307
	TNF family
		ENSSSCG00000000705	CD27	ssc-miR-423-5p, ssc-miR-432-3p
		ENSSSCG00000007440	CD40	ssc-miR-296-3p, ssc-miR-497, ssc-miR-1343
		ENSSSCG00000010448	FAS	ssc-miR-296-3p
		ENSSSCG00000001403	LTA	ssc-miR-145-5p
		ENSSSCG00000000706	LTBR	ssc-miR-204
		ENSSSCG00000020707	TNFRSF11B	ssc-miR-133a-3p
		ENSSSCG00000027130	TNFRSF12A	ssc-miR-103
		ENSSSCG00000000708	TNFRSF1A	ssc-miR-497, ssc-miR-7857-3p, ssc-miR-338
		ENSSSCG00000003331	TNFRSF4	ssc-miR-423-5p
		ENSSSCG00000009542	TNFSF13B	ssc-miR-31
		ENSSSCG00000022370	TNFSF9	ssc-miR-497
		ENSSSCG00000014825	RELT	ssc-miR-432-3p
	TGF-β family
		ENSSSCG00000003017	TGFB1	ssc-miR-532-5p, ssc-miR-532-3p, ssc-miR-1306-5p
		ENSSSCG00000007501	BMP7	ssc-miR-296-3p, ssc-miR-532-3p, ssc-miR-432-3p, ssc-miR-150
		ENSSSCG00000010375	GDF2	novel_184
		ENSSSCG00000010376	GDF10	ssc-miR-491
		ENSSSCG00000021865	INHBA	ssc-miR-2366, ssc-miR-205
		ENSSSCG00000014288	GDF9	ssc-miR-532-3p
	IL1-like cytokines
		ENSSSCG00000008090	IL1A	ssc-miR-490-3p
