# Supplementary material for: Cluster analysis of splenocyte microRNAs in the pig reveals key signal regulators of immunomodulation in the host during acute and chronic Toxoplasma gondii infection
Source: Parasit Vectors. 2022 Feb 17;15:58. doi: 10.1186/s13071-022-05164-3 (PMC8851844; doi:10.1186/s13071-022-05164-3)
Supplement: Supplementary file 18 — Additional file 18: Table S17. miRNAs in subcluster H3-K17-SOM1 regulating the expression of genes related to interleukin production. [file 13071_2022_5164_MOESM18_ESM.xlsx]

## Sheet: Sheet1
	Table S16 miRNAs in subcluster H3-K17-SOM1 regulating the expression of genes related to interleukin production
	Interleukin-related response	Target gene ID	Gene symbol	Involved miRNAs
	IL-1
		ENSSSCG00000010965	CCL21	ssc-miR-328
		ENSSSCG00000011568	GHRL	ssc-miR-30c-3p
		ENSSSCG00000028806	RPS6KA4	ssc-miR-129a-3p
		ENSSSCG00000007334	SRC	ssc-miR-328, ssc-miR-129a-3p
		ENSSSCG00000004154	TNFAIP3	ssc-miR-328
	IL-2
		ENSSSCG00000025472	MAP3K7	ssc-miR-129a-3p
		ENSSSCG00000012652	SASH3	ssc-miR-328
		ENSSSCG00000017406	STAT5B	ssc-miR-328
		ENSSSCG00000017517	TBX21	ssc-miR-139-3p
		ENSSSCG00000026612	TIMM50	ssc-miR-30b-3p
		ENSSSCG00000004154	TNFAIP3	ssc-miR-328
	IL-8
		ENSSSCG00000028758	LBP	ssc-miR-328
		ENSSSCG00000017755	NOS2	ssc-miR-139-3p
	IL-12
		ENSSSCG00000030172	CD40LG	ssc-miR-139-3p
		ENSSSCG00000017896	SCIMP	ssc-miR-129a-3p
	IL-6
		ENSSSCG00000006502	ARHGEF2	ssc-miR-328
		ENSSSCG00000011568	GHRL	ssc-miR-30c-3p
		ENSSSCG00000008157	IL18RAP	ssc-miR-328
		ENSSSCG00000028758	LBP	ssc-miR-328
		ENSSSCG00000017755	NOS2	ssc-miR-139-3p
		ENSSSCG00000017549	PHB	ssc-miR-30b-3p
		ENSSSCG00000025537	PTPN6	ssc-let-7a, ssc-let-7c, ssc-miR-30c-3p
		ENSSSCG00000017896	SCIMP	ssc-miR-129a-3p
		ENSSSCG00000004154	TNFAIP3	ssc-miR-328
	IL-4
		ENSSSCG00000030172	CD40LG	ssc-miR-139-3p
		ENSSSCG00000012652	SASH3	ssc-miR-328
		ENSSSCG00000021967	SYK	ssc-miR-328
	IL-10
		ENSSSCG00000030172	CD40LG	ssc-miR-139-3p
		ENSSSCG00000012652	SASH3	ssc-miR-328
